# Supplementary material for: Automated Variable Electric-Field DFT Application for Evaluation of Optimally Oriented Electric Fields on Chemical Reactivity
Source: J Org Chem. 2022 Dec 12;88(1):106–15. doi: 10.1021/acs.joc.2c01893 (PMC9830642; doi:10.1021/acs.joc.2c01893)
Supplement: Supplementary file 2 — jo2c01893_si_002.xyz [file jo2c01893_si_002.xyz]

ex10_OptimizedGeometries:
ex10_2_B3LYP_int_zmat_field_N100.xyz
13
 
1 0.000000 0.000000 0.000000 
6 0.000000 0.000000 1.084444 
1 0.969177 0.000000 1.568000 
6 -1.134861 0.019706 1.780770 
1 -2.074566 0.041682 1.230051 
6 -1.285135 -0.000142 3.250713 
1 -2.078300 0.643546 3.614617 
6 -0.134416 -0.218534 4.192581 
6 -1.146575 -1.307986 4.019480 
1 -0.136372 0.336085 5.120576 
1 0.851129 -0.377320 3.776790 
1 -1.844045 -1.499884 4.823011 
1 -0.852331 -2.181084 3.452067 
****************
 
ex10_2_B3LYP_int_zmat_field_N25.xyz
13
 
1 0.000000 0.000000 0.000000 
6 0.000000 0.000000 1.082781 
1 0.968006 0.000000 1.568912 
6 -1.136041 0.006757 1.772578 
1 -2.075408 0.025245 1.223636 
6 -1.280308 -0.019897 3.246817 
1 -1.986914 0.710239 3.627995 
6 -0.153263 -0.379804 4.170776 
6 -1.293362 -1.341802 3.991298 
1 -0.078382 0.156315 5.107042 
1 0.800680 -0.648298 3.738350 
1 -2.001183 -1.465141 4.799908 
1 -1.106809 -2.235597 3.410881 
****************
 
ex10_2_B3LYP_int_zmat_field_N50.xyz
13
 
1 0.000000 0.000000 0.000000 
6 0.000000 0.000000 1.083247 
1 0.968235 0.000000 1.568776 
6 -1.135717 0.010276 1.774875 
1 -2.075185 0.030022 1.225365 
6 -1.281866 -0.015324 3.247790 
1 -2.014207 0.691250 3.624022 
6 -0.147222 -0.336526 4.177257 
6 -1.252755 -1.335775 3.997778 
1 -0.094389 0.204824 5.111770 
1 0.817319 -0.574740 3.750567 
1 -1.958782 -1.479127 4.804344 
1 -1.035057 -2.224643 3.420574 
****************
 
ex10_2_B3LYP_int_zmat_field_N75.xyz
13
 
1 0.000000 0.000000 0.000000 
6 0.000000 0.000000 1.083801 
1 0.968625 0.000000 1.568472 
6 -1.135312 0.014461 1.777617 
1 -2.074913 0.035301 1.227544 
6 -1.283430 -0.009034 3.249110 
1 -2.044656 0.669016 3.619661 
6 -0.140784 -0.283740 4.184595 
6 -1.204243 -1.325398 4.006785 
1 -0.113456 0.263620 5.116546 
1 0.834537 -0.485648 3.763610 
1 -1.907037 -1.491701 4.811536 
1 -0.950799 -2.207459 3.433658 
****************
 
ex10_2_B3LYP_noField_int_zmat_sp.xyz
13
 
1 0.000000 0.000000 0.000000 
6 0.000000 0.000000 1.082407 
1 0.967898 0.000000 1.568958 
6 -1.136416 0.003608 1.770481 
1 -2.075548 0.020745 1.221797 
6 -1.279640 -0.022321 3.245876 
1 -1.965950 0.726141 3.629425 
6 -0.158804 -0.408605 4.166571 
6 -1.324162 -1.342458 3.989190 
1 -0.067473 0.125636 5.102798 
1 0.786452 -0.700110 3.729970 
1 -2.033108 -1.449220 4.799574 
1 -1.160955 -2.240382 3.408156 
****************
 
ex10_2_B3LYP_noField_ts_zmat_sp.xyz
13
 
1 0.000000 0.000000 0.000000 
6 0.000000 0.000000 1.084224 
1 0.958956 0.000000 1.574391 
6 -1.153294 0.205177 1.794598 
1 -1.974672 0.712521 1.282225 
6 -1.436817 -0.194932 3.094130 
1 -2.131237 0.395653 3.686265 
6 -0.860803 -1.434235 3.725608 
1 -1.076725 -1.398199 4.799474 
1 -1.308436 -2.348126 3.326907 
6 0.569242 -1.317260 3.459289 
1 1.125930 -0.517419 3.925945 
1 1.097678 -1.984637 2.796730 
****************
 
ex10_2_B3LYP_ts_zmat_field_N100.xyz
13
 
1 0.000000 0.000000 0.000000 
6 0.000000 0.000000 1.086903 
1 0.961186 0.000000 1.572463 
6 -1.155973 0.246719 1.791057 
1 -1.962509 0.766994 1.265218 
6 -1.464543 -0.111100 3.094245 
1 -2.159200 0.504245 3.657927 
6 -0.903246 -1.326954 3.791935 
1 -1.112342 -1.218729 4.862033 
1 -1.367768 -2.256416 3.456211 
6 0.520586 -1.235886 3.524048 
1 1.085872 -0.428389 3.966535 
1 1.052037 -1.957130 2.922322 
****************
 
ex10_2_B3LYP_ts_zmat_field_N25.xyz
13
 
1 0.000000 0.000000 0.000000 
6 0.000000 0.000000 1.084733 
1 0.959548 0.000000 1.573636 
6 -1.153601 0.210990 1.794918 
1 -1.973591 0.720563 1.281912 
6 -1.439767 -0.183335 3.095244 
1 -2.132142 0.411211 3.685133 
6 -0.867161 -1.421295 3.734870 
1 -1.079354 -1.374290 4.808668 
1 -1.319067 -2.337104 3.346201 
6 0.560489 -1.306830 3.465150 
1 1.120134 -0.509606 3.932535 
1 1.089221 -1.983319 2.812012 
****************
 
ex10_2_B3LYP_ts_zmat_field_N50.xyz
13
 
1 0.000000 0.000000 0.000000 
6 0.000000 0.000000 1.085345 
1 0.960098 0.000000 1.573053 
6 -1.154165 0.220396 1.794412 
1 -1.970818 0.733596 1.279014 
6 -1.445577 -0.164996 3.095532 
1 -2.136915 0.435441 3.680044 
6 -0.876541 -1.398711 3.749095 
1 -1.086273 -1.335741 4.822385 
1 -1.332923 -2.317863 3.374483 
6 0.549314 -1.289878 3.477760 
1 1.111564 -0.492119 3.941058 
1 1.078425 -1.978588 2.837648 
****************
 
ex10_2_B3LYP_ts_zmat_field_N75.xyz
13
 
1 0.000000 0.000000 0.000000 
6 0.000000 0.000000 1.086068 
1 0.960646 0.000000 1.572652 
6 -1.154951 0.232470 1.793120 
1 -1.967059 0.749335 1.273423 
6 -1.453881 -0.140638 3.095250 
1 -2.145919 0.466886 3.671005 
6 -0.888692 -1.367055 3.768300 
1 -1.097417 -1.283578 4.840424 
1 -1.349329 -2.290817 3.411365 
6 0.535907 -1.266170 3.497517 
1 1.100078 -0.464922 3.952446 
1 1.065862 -1.969912 2.874438 
****************
 
 
 
ex10_2_B3LYPD3_OptimizedGeometries:
ex10_2_B3LYPD3_results_int_zmat_field_N100.xyz
13
 
1 0.000000 0.000000 0.000000 
6 0.000000 0.000000 1.084453 
1 0.969209 0.000000 1.567926 
6 -1.134228 0.015263 1.782107 
1 -2.075495 0.033615 1.234070 
6 -1.280727 -0.014266 3.251956 
1 -2.090919 0.604128 3.622275 
6 -0.120671 -0.208485 4.189033 
6 -1.100941 -1.325570 4.007951 
1 -0.136743 0.337267 5.122282 
1 0.868214 -0.333302 3.769312 
1 -1.789524 -1.547257 4.811718 
1 -0.783761 -2.182315 3.427765 
****************
 
ex10_2_B3LYPD3_results_int_zmat_field_N25.xyz
13
 
1 0.000000 0.000000 0.000000 
6 0.000000 0.000000 1.082819 
1 0.967855 0.000000 1.569266 
6 -1.135282 0.006022 1.773829 
1 -2.076507 0.022849 1.228167 
6 -1.275222 -0.026069 3.248141 
1 -1.986113 0.697041 3.634998 
6 -0.142245 -0.384888 4.166066 
6 -1.275804 -1.354595 3.981536 
1 -0.069236 0.144280 5.106560 
1 0.812820 -0.642235 3.729070 
1 -1.979917 -1.491715 4.791406 
1 -1.083995 -2.240659 3.390661 
****************
 
ex10_2_B3LYPD3_results_int_zmat_field_N50.xyz
13
 
1 0.000000 0.000000 0.000000 
6 0.000000 0.000000 1.083281 
1 0.968146 0.000000 1.568985 
6 -1.134967 0.008354 1.776168 
1 -2.076234 0.025850 1.229802 
6 -1.276931 -0.024068 3.249100 
1 -2.016934 0.671316 3.631414 
6 -0.135201 -0.339185 4.172895 
6 -1.228659 -1.351222 3.987130 
1 -0.087145 0.194748 5.112059 
1 0.831486 -0.560956 3.741934 
1 -1.930154 -1.512477 4.794509 
1 -1.001313 -2.230485 3.398650 
****************
 
ex10_2_B3LYPD3_results_int_zmat_field_N75.xyz
13
 
1 0.000000 0.000000 0.000000 
6 0.000000 0.000000 1.083826 
1 0.968574 0.000000 1.568584 
6 -1.134629 0.011360 1.778888 
1 -2.075914 0.029336 1.231725 
6 -1.278803 -0.020342 3.250344 
1 -2.051350 0.641346 3.627223 
6 -0.128099 -0.282683 4.180572 
6 -1.172390 -1.342762 3.995307 
1 -0.109081 0.256532 5.117606 
1 0.850093 -0.461650 3.755613 
1 -1.869231 -1.531642 4.800490 
1 -0.904286 -2.212704 3.410081 
****************
 
ex10_2_B3LYPD3_results_noField_int_zmat_sp.xyz
13
 
1 0.000000 0.000000 0.000000 
6 0.000000 0.000000 1.082445 
1 0.967713 0.000000 1.569358 
6 -1.135484 0.003618 1.772010 
1 -2.076760 0.019647 1.227197 
6 -1.273457 -0.027102 3.247561 
1 -1.960876 0.717102 3.637620 
6 -0.147288 -0.416667 4.161273 
6 -1.310255 -1.353798 3.980120 
1 -0.054421 0.110664 5.101370 
1 0.797565 -0.701106 3.718851 
1 -2.015642 -1.471556 4.792352 
1 -1.145666 -2.245054 3.388846 
****************
 
ex10_2_B3LYPD3_results_noField_ts_zmat_sp.xyz
13
 
1 0.000000 0.000000 0.000000 
6 0.000000 0.000000 1.084219 
1 0.959258 0.000000 1.573508 
6 -1.152565 0.211134 1.794813 
1 -1.971302 0.724040 1.283602 
6 -1.437346 -0.190455 3.093440 
1 -2.126552 0.402511 3.689205 
6 -0.872482 -1.439548 3.715781 
1 -1.089749 -1.413940 4.789670 
1 -1.325939 -2.344980 3.304611 
6 0.559031 -1.331152 3.450957 
1 1.120207 -0.535594 3.919541 
1 1.080596 -1.995756 2.780347 
****************
 
ex10_2_B3LYPD3_results_ts_zmat_field_N100.xyz
13
 
1 0.000000 0.000000 0.000000 
6 0.000000 0.000000 1.086917 
1 0.961518 0.000000 1.571515 
6 -1.155038 0.251575 1.791931 
1 -1.958835 0.778974 1.268792 
6 -1.463450 -0.110826 3.093600 
1 -2.151591 0.505972 3.663640 
6 -0.911850 -1.338501 3.778764 
1 -1.120770 -1.243856 4.850132 
1 -1.381734 -2.259686 3.428099 
6 0.512733 -1.253283 3.510573 
1 1.082653 -0.451596 3.957677 
1 1.037132 -1.969227 2.896750 
****************
 
ex10_2_B3LYPD3_results_ts_zmat_field_N25.xyz
13
 
1 0.000000 0.000000 0.000000 
6 0.000000 0.000000 1.084724 
1 0.959841 0.000000 1.572733 
6 -1.152822 0.216869 1.795344 
1 -1.969867 0.733034 1.284095 
6 -1.439892 -0.180127 3.094382 
1 -2.126221 0.416782 3.688881 
6 -0.877735 -1.428222 3.723901 
1 -1.090614 -1.392265 4.797981 
1 -1.335472 -2.335588 3.322520 
6 0.551170 -1.321656 3.454975 
1 1.115436 -0.529128 3.924819 
1 1.072956 -1.994585 2.792812 
****************
 
ex10_2_B3LYPD3_results_ts_zmat_field_N50.xyz
13
 
1 0.000000 0.000000 0.000000 
6 0.000000 0.000000 1.085341 
1 0.960401 0.000000 1.572141 
6 -1.153344 0.225935 1.794965 
1 -1.967139 0.745827 1.281599 
6 -1.445331 -0.162689 3.094722 
1 -2.130484 0.439801 3.684342 
6 -0.886542 -1.406968 3.737454 
1 -1.096745 -1.355812 4.811260 
1 -1.348583 -2.317684 3.349478 
6 0.540421 -1.305359 3.466657 
1 1.107270 -0.512666 3.933061 
1 1.062598 -1.989995 2.816766 
****************
 
ex10_2_B3LYPD3_results_ts_zmat_field_N75.xyz
13
 
1 0.000000 0.000000 0.000000 
6 0.000000 0.000000 1.086072 
1 0.960961 0.000000 1.571726 
6 -1.154081 0.237650 1.793822 
1 -1.963404 0.761374 1.276472 
6 -1.453234 -0.139340 3.094505 
1 -2.138944 0.469915 3.675947 
6 -0.898027 -1.376871 3.755916 
1 -1.106946 -1.306056 4.828880 
1 -1.364153 -2.292254 3.384870 
6 0.527512 -1.282507 3.485325 
1 1.096272 -0.486690 3.944079 
1 1.050511 -1.981582 2.851459 
****************
 
 
 
ex10_2_M062X_OptimizedGeometries:
ex10_2_M062X_results_int_zmat_field_N100.xyz
13
 
1 0.000000 0.000000 0.000000 
6 0.000000 0.000000 1.083085 
1 0.962729 0.000000 1.579752 
6 -1.135752 0.084842 1.765078 
1 -2.071368 0.139477 1.214063 
6 -1.277279 0.119983 3.236500 
1 -1.973179 0.867614 3.596145 
6 -0.146676 -0.221721 4.151969 
6 -1.291850 -1.176397 4.009016 
1 -0.065300 0.339484 5.071085 
1 0.798528 -0.505193 3.710984 
1 -1.990945 -1.270136 4.827066 
1 -1.118855 -2.079146 3.438737 
****************
 
ex10_2_M062X_results_int_zmat_field_N25.xyz
13
 
1 0.000000 0.000000 0.000000 
6 0.000000 0.000000 1.082106 
1 0.964192 0.000000 1.575582 
6 -1.134343 0.022037 1.767571 
1 -2.074891 0.048998 1.223504 
6 -1.261472 0.001327 3.243457 
1 -1.924576 0.758271 3.644683 
6 -0.130903 -0.416149 4.127733 
6 -1.312433 -1.323336 3.960567 
1 -0.014347 0.099073 5.069855 
1 0.795850 -0.716599 3.660834 
1 -2.001766 -1.430839 4.785468 
1 -1.175735 -2.207805 3.354075 
****************
 
ex10_2_M062X_results_int_zmat_field_N50.xyz
13
 
1 0.000000 0.000000 0.000000 
6 0.000000 0.000000 1.082378 
1 0.963694 0.000000 1.576886 
6 -1.135013 0.041516 1.766869 
1 -2.074174 0.077532 1.220778 
6 -1.266753 0.037793 3.241595 
1 -1.940134 0.792327 3.629441 
6 -0.135965 -0.355789 4.136134 
6 -1.306328 -1.278103 3.976418 
1 -0.030169 0.174423 5.071071 
1 0.796638 -0.651381 3.677523 
1 -1.998882 -1.380476 4.799115 
1 -1.158354 -2.168895 3.381649 
****************
 
ex10_2_M062X_results_int_zmat_field_N75.xyz
13
 
1 0.000000 0.000000 0.000000 
6 0.000000 0.000000 1.082710 
1 0.963193 0.000000 1.578329 
6 -1.135102 0.063163 1.766580 
1 -2.073099 0.108834 1.219016 
6 -1.269949 0.078638 3.240114 
1 -1.946205 0.836636 3.615587 
6 -0.141768 -0.302372 4.142986 
6 -1.309920 -1.228491 3.991524 
1 -0.040970 0.240407 5.071193 
1 0.793337 -0.601442 3.691374 
1 -2.005426 -1.320591 4.812837 
1 -1.159745 -2.126147 3.407350 
****************
 
ex10_2_M062X_results_noField_int_zmat_sp.xyz
13
 
1 0.000000 0.000000 0.000000 
6 0.000000 0.000000 1.081889 
1 0.964861 0.000000 1.573984 
6 -1.134011 0.006979 1.767479 
1 -2.074987 0.025238 1.223914 
6 -1.259154 -0.028179 3.243906 
1 -1.923907 0.722945 3.653995 
6 -0.124754 -0.448696 4.122334 
6 -1.302944 -1.359148 3.949389 
1 -0.007868 0.057954 5.069238 
1 0.802165 -0.741555 3.651222 
1 -1.989552 -1.477625 4.775255 
1 -1.163359 -2.237744 3.335318 
****************
 
ex10_2_M062X_results_noField_ts_zmat_sp.xyz
13
 
1 0.000000 0.000000 0.000000 
6 0.000000 0.000000 1.085250 
1 0.963944 0.000000 1.563645 
6 -1.121262 0.337552 1.798171 
1 -1.884402 0.957708 1.324613 
6 -1.381422 -0.093117 3.092334 
1 -1.924137 0.549173 3.781189 
6 -1.030619 -1.479430 3.557521 
1 -1.189427 -1.540508 4.635751 
1 -1.606952 -2.260558 3.061908 
6 0.374873 -1.436647 3.191052 
1 1.047856 -0.838038 3.788041 
1 0.805883 -2.091972 2.451650 
****************
 
ex10_2_M062X_results_ts_zmat_field_N100.xyz
13
 
1 0.000000 0.000000 0.000000 
6 0.000000 0.000000 1.087744 
1 0.966092 0.000000 1.561539 
6 -1.118029 0.401719 1.785269 
1 -1.848569 1.047483 1.292459 
6 -1.418787 0.025727 3.082397 
1 -1.961311 0.704467 3.733710 
6 -1.096539 -1.342895 3.629482 
1 -1.265146 -1.327362 4.707739 
1 -1.689359 -2.139519 3.182489 
6 0.307433 -1.346820 3.280114 
1 0.983372 -0.724454 3.849550 
1 0.735901 -2.056153 2.590137 
****************
 
ex10_2_M062X_results_ts_zmat_field_N25.xyz
13
 
1 0.000000 0.000000 0.000000 
6 0.000000 0.000000 1.085728 
1 0.964346 0.000000 1.563093 
6 -1.120754 0.351286 1.795541 
1 -1.876793 0.978182 1.319025 
6 -1.389346 -0.069787 3.089929 
1 -1.930634 0.579632 3.772629 
6 -1.046271 -1.454466 3.569088 
1 -1.207166 -1.501930 4.647425 
1 -1.626698 -2.237222 3.081426 
6 0.358738 -1.420801 3.205740 
1 1.032536 -0.819964 3.799682 
1 0.789418 -2.086848 2.475702 
****************
 
ex10_2_M062X_results_ts_zmat_field_N50.xyz
13
 
1 0.000000 0.000000 0.000000 
6 0.000000 0.000000 1.086298 
1 0.964853 0.000000 1.562523 
6 -1.120036 0.366136 1.792730 
1 -1.868650 0.999317 1.312267 
6 -1.397704 -0.042711 3.087875 
1 -1.938301 0.615128 3.762546 
6 -1.061571 -1.423923 3.585284 
1 -1.224688 -1.454129 4.663799 
1 -1.646026 -2.210036 3.108501 
6 0.343000 -1.400901 3.225515 
1 1.017613 -0.795132 3.813650 
1 0.773060 -2.079484 2.506602 
****************
 
ex10_2_M062X_results_ts_zmat_field_N75.xyz
13
 
1 0.000000 0.000000 0.000000 
6 0.000000 0.000000 1.086970 
1 0.965443 0.000000 1.561985 
6 -1.119114 0.382896 1.789387 
1 -1.859280 1.022402 1.303589 
6 -1.407385 -0.011022 3.085496 
1 -1.948299 0.656584 3.749850 
6 -1.078186 -1.387011 3.605389 
1 -1.243854 -1.396361 4.683949 
1 -1.666767 -2.177735 3.142046 
6 0.326037 -1.376455 3.250172 
1 1.001364 -0.763552 3.830244 
1 0.755363 -2.069416 2.544483 
****************
 
 
 
ex10_2_wB97XD_OptimizedGeometries:
ex10_2_wB97XD_results_int_zmat_field_N100.xyz
13
 
1 0.000000 0.000000 0.000000 
6 0.000000 0.000000 1.084037 
1 0.964552 0.000000 1.578716 
6 -1.135145 0.077273 1.767261 
1 -2.070615 0.125758 1.214429 
6 -1.285886 0.113367 3.237008 
1 -1.999539 0.851851 3.582763 
6 -0.161209 -0.198939 4.173980 
6 -1.286710 -1.176648 4.025758 
1 -0.101913 0.375120 5.087837 
1 0.798391 -0.469972 3.753824 
1 -1.996297 -1.275848 4.835305 
1 -1.088604 -2.086090 3.472444 
****************
 
ex10_2_wB97XD_results_int_zmat_field_N25.xyz
13
 
1 0.000000 0.000000 0.000000 
6 0.000000 0.000000 1.082776 
1 0.965757 0.000000 1.574638 
6 -1.134157 0.018821 1.767686 
1 -2.073576 0.042032 1.220666 
6 -1.272294 0.002574 3.241973 
1 -1.951762 0.755141 3.626229 
6 -0.148545 -0.386880 4.151185 
6 -1.314570 -1.314511 3.978406 
1 -0.053181 0.145300 5.087429 
1 0.792938 -0.679882 3.706896 
1 -2.016813 -1.421489 4.793846 
1 -1.155780 -2.209005 3.390472 
****************
 
ex10_2_wB97XD_results_int_zmat_field_N50.xyz
13
 
1 0.000000 0.000000 0.000000 
6 0.000000 0.000000 1.083121 
1 0.965273 0.000000 1.576044 
6 -1.134663 0.034959 1.767626 
1 -2.073082 0.066038 1.219056 
6 -1.276593 0.033592 3.240717 
1 -1.965546 0.782816 3.613663 
6 -0.152846 -0.334829 4.158382 
6 -1.308079 -1.276252 3.991711 
1 -0.067702 0.209279 5.088541 
1 0.793930 -0.622260 3.721356 
1 -2.012754 -1.380620 4.805162 
1 -1.138426 -2.175302 3.413467 
****************
 
ex10_2_wB97XD_results_int_zmat_field_N75.xyz
13
 
1 0.000000 0.000000 0.000000 
6 0.000000 0.000000 1.083556 
1 0.964903 0.000000 1.577362 
6 -1.134627 0.056549 1.767954 
1 -2.072145 0.096689 1.218180 
6 -1.279226 0.073739 3.239815 
1 -1.971644 0.825272 3.600915 
6 -0.157577 -0.281263 4.165013 
6 -1.309494 -1.227547 4.007020 
1 -0.077570 0.274753 5.088452 
1 0.791786 -0.570927 3.734674 
1 -2.016515 -1.322705 4.819384 
1 -1.136859 -2.132991 3.439306 
****************
 
ex10_2_wB97XD_results_noField_int_zmat_sp.xyz
13
 
1 0.000000 0.000000 0.000000 
6 0.000000 0.000000 1.082495 
1 0.966289 0.000000 1.573235 
6 -1.133713 0.004840 1.767502 
1 -2.073760 0.020825 1.221473 
6 -1.269108 -0.024023 3.242665 
1 -1.940163 0.731586 3.636514 
6 -0.145939 -0.432025 4.144873 
6 -1.321369 -1.347278 3.966476 
1 -0.042416 0.089592 5.086466 
1 0.791216 -0.729696 3.694944 
1 -2.021761 -1.456725 4.783467 
1 -1.172005 -2.237552 3.370043 
****************
 
ex10_2_wB97XD_results_noField_ts_zmat_sp.xyz
13
 
1 0.000000 0.000000 0.000000 
6 0.000000 0.000000 1.085302 
1 0.961495 0.000000 1.569204 
6 -1.131804 0.293671 1.795450 
1 -1.917790 0.870993 1.304701 
6 -1.399570 -0.116698 3.093700 
1 -1.996606 0.516795 3.744950 
6 -0.968442 -1.454663 3.621313 
1 -1.131892 -1.472214 4.702015 
1 -1.512601 -2.286761 3.171357 
6 0.441126 -1.399547 3.274356 
1 1.088271 -0.735561 3.829550 
1 0.895505 -2.073593 2.565732 
****************
 
ex10_2_wB97XD_results_ts_zmat_field_N100.xyz
13
 
1 0.000000 0.000000 0.000000 
6 0.000000 0.000000 1.088150 
1 0.964222 0.000000 1.566250 
6 -1.127780 0.371457 1.781691 
1 -1.878497 0.976876 1.267754 
6 -1.438763 0.026481 3.084169 
1 -2.030031 0.704355 3.692449 
6 -1.048310 -1.290368 3.701853 
1 -1.220199 -1.221522 4.778890 
1 -1.618174 -2.133842 3.311375 
6 0.359659 -1.295833 3.372147 
1 1.017278 -0.613358 3.891882 
1 0.805495 -2.033155 2.722843 
****************
 
ex10_2_wB97XD_results_ts_zmat_field_N25.xyz
13
 
1 0.000000 0.000000 0.000000 
6 0.000000 0.000000 1.085842 
1 0.961660 0.000000 1.569286 
6 -1.131715 0.307385 1.792973 
1 -1.911458 0.890944 1.299217 
6 -1.407144 -0.092976 3.091689 
1 -2.001701 0.548117 3.737050 
6 -0.984579 -1.429355 3.632898 
1 -1.149453 -1.433215 4.713165 
1 -1.533893 -2.262567 3.191989 
6 0.424299 -1.383609 3.288178 
1 1.073480 -0.718948 3.840203 
1 0.877607 -2.068734 2.589455 
****************
 
ex10_2_wB97XD_results_ts_zmat_field_N50.xyz
13
 
1 0.000000 0.000000 0.000000 
6 0.000000 0.000000 1.086493 
1 0.962312 0.000000 1.568465 
6 -1.130813 0.326329 1.789748 
1 -1.902028 0.917177 1.290751 
6 -1.416677 -0.058684 3.089580 
1 -2.009232 0.593300 3.725215 
6 -1.004592 -1.390947 3.651677 
1 -1.171513 -1.374601 4.731354 
1 -1.560591 -2.226557 3.224533 
6 0.403968 -1.360367 3.310719 
1 1.056082 -0.692002 3.854838 
1 0.854852 -2.060588 2.625340 
****************
 
ex10_2_wB97XD_results_ts_zmat_field_N75.xyz
13
 
1 0.000000 0.000000 0.000000 
6 0.000000 0.000000 1.087262 
1 0.963201 0.000000 1.567370 
6 -1.129501 0.347913 1.785952 
1 -1.890935 0.946138 1.280135 
6 -1.427415 -0.018449 3.087087 
1 -2.018937 0.645959 3.710207 
6 -1.026135 -1.344193 3.674985 
1 -1.195504 -1.303369 4.753653 
1 -1.589045 -2.183311 3.264773 
6 0.382176 -1.331026 3.339132 
1 1.037123 -0.656565 3.872345 
1 0.830548 -2.048922 2.670363 
****************
 
 
 
ex1_OptimizedGeometries:
ex1_0_B3LYP_int_zmat_field_N100.xyz
10
 
6 0.000000 0.000000 0.000000 
6 0.000000 0.000000 1.420729 
6 1.309077 0.000000 -0.412634 
1 -0.867636 0.000469 -0.638507 
6 1.307241 0.004000 1.834406 
7 2.102271 -0.003816 0.711999 
1 1.736718 0.011621 -1.401209 
1 -0.866653 0.002507 2.060590 
1 1.731018 0.016664 2.824242 
1 3.102260 0.060192 0.715527 
****************
 
ex1_0_B3LYP_int_zmat_field_N25.xyz
10
 
6 0.000000 0.000000 0.000000 
6 0.000000 0.000000 1.420904 
6 1.310296 0.000000 -0.411447 
1 -0.863444 0.001258 -0.644185 
6 1.309837 0.001403 1.832665 
7 2.099240 0.001368 0.710883 
1 1.740403 0.002646 -1.398408 
1 -0.863179 0.001705 2.065378 
1 1.739000 0.004988 2.819979 
1 3.102526 0.006923 0.711869 
****************
 
ex1_0_B3LYP_int_zmat_field_N50.xyz
10
 
6 0.000000 0.000000 0.000000 
6 0.000000 0.000000 1.420762 
6 1.309891 0.000000 -0.411834 
1 -0.864790 0.001037 -0.642292 
6 1.308971 0.002445 1.833208 
7 2.100108 0.000404 0.711242 
1 1.739193 0.006172 -1.399294 
1 -0.864287 0.002263 2.063640 
1 1.736384 0.009443 2.821340 
1 3.102693 0.020665 0.713120 
****************
 
ex1_0_B3LYP_int_zmat_field_N75.xyz
10
 
6 0.000000 0.000000 0.000000 
6 0.000000 0.000000 1.420716 
6 1.309455 0.000000 -0.412255 
1 -0.866237 0.001431 -0.640330 
6 1.308088 0.003834 1.833786 
7 2.101102 -0.000323 0.711596 
1 1.737914 0.009011 -1.400261 
1 -0.865480 0.003020 2.062010 
1 1.733674 0.014564 2.822764 
1 3.102815 0.035581 0.714284 
****************
 
ex1_0_B3LYP_noField_int_zmat_sp.xyz
10
 
6 0.000000 0.000000 0.000000 
6 0.000000 0.000000 1.420589 
6 1.311045 0.000000 -0.411211 
1 -0.861750 0.000000 -0.646335 
6 1.311045 0.000000 1.831801 
7 2.098746 0.000003 0.710296 
1 1.742600 0.000001 -1.397075 
1 -0.861751 -0.000003 2.066924 
1 1.742599 -0.000002 2.817666 
1 3.102389 0.000013 0.710296 
****************
 
ex1_0_B3LYP_noField_ts_zmat_sp.xyz
10
 
6 0.000000 0.000000 0.000000 
6 0.000000 0.000000 1.391629 
6 1.341837 0.000000 -0.401015 
1 -0.857756 -0.003803 -0.653789 
6 1.330294 0.019280 1.812627 
7 2.194183 -0.033597 0.776761 
1 1.774952 -0.250080 -1.357422 
1 -0.868684 0.014464 2.032533 
1 2.043756 0.991490 0.033457 
1 1.706928 0.102171 2.821138 
****************
 
ex1_0_B3LYP_ts_zmat_field_N100.xyz
10
 
6 0.000000 0.000000 0.000000 
6 0.000000 0.000000 1.392714 
6 1.337962 0.000000 -0.400742 
1 -0.857674 0.000049 -0.653914 
6 1.327762 0.026752 1.813510 
7 2.200295 -0.017899 0.778458 
1 1.767055 -0.225885 -1.364703 
1 -0.873858 0.018847 2.026147 
1 2.030354 1.000753 0.043702 
1 1.698860 0.129793 2.823575 
****************
 
ex1_0_B3LYP_ts_zmat_field_N25.xyz
10
 
6 0.000000 0.000000 0.000000 
6 0.000000 0.000000 1.391835 
6 1.340799 0.000000 -0.400937 
1 -0.857601 -0.003148 -0.653766 
6 1.329581 0.021717 1.812702 
7 2.195600 -0.029381 0.777111 
1 1.772977 -0.243985 -1.359249 
1 -0.869898 0.015476 2.030951 
1 2.040651 0.993779 0.035591 
1 1.704737 0.109550 2.821567 
****************
 
ex1_0_B3LYP_ts_zmat_field_N50.xyz
10
 
6 0.000000 0.000000 0.000000 
6 0.000000 0.000000 1.392080 
6 1.339817 0.000000 -0.400885 
1 -0.857542 -0.002260 -0.653776 
6 1.328938 0.023690 1.812865 
7 2.197100 -0.025318 0.777484 
1 1.771011 -0.237897 -1.361097 
1 -0.871172 0.016529 2.029346 
1 2.037071 0.996259 0.038142 
1 1.702710 0.116533 2.822096 
****************
 
ex1_0_B3LYP_ts_zmat_field_N75.xyz
10
 
6 0.000000 0.000000 0.000000 
6 0.000000 0.000000 1.392373 
6 1.338872 0.000000 -0.400820 
1 -0.857567 -0.001188 -0.653826 
6 1.328331 0.025367 1.813134 
7 2.198663 -0.021493 0.777932 
1 1.769036 -0.231865 -1.362915 
1 -0.872492 0.017653 2.027745 
1 2.033641 0.998582 0.040844 
1 1.700750 0.123272 2.822765 
****************
 
 
 
ex1_0_B3LYPD3_OptimizedGeometries:
ex1_0_B3LYPD3_results_int_zmat_field_N100.xyz
10
 
6 0.000000 0.000000 0.000000 
6 0.000000 0.000000 1.420882 
6 1.309158 0.000000 -0.412651 
1 -0.867565 0.000382 -0.638563 
6 1.307333 0.003891 1.834571 
7 2.102441 -0.003993 0.712064 
1 1.736565 0.011641 -1.401311 
1 -0.866586 0.002431 2.060793 
1 1.730883 0.016471 2.824494 
1 3.102265 0.060967 0.715552 
****************
 
ex1_0_B3LYPD3_results_int_zmat_field_N25.xyz
10
 
6 0.000000 0.000000 0.000000 
6 0.000000 0.000000 1.421061 
6 1.310384 0.000000 -0.411460 
1 -0.863357 0.001253 -0.644261 
6 1.309927 0.001384 1.832834 
7 2.099397 0.001349 0.710959 
1 1.740252 0.002645 -1.398511 
1 -0.863095 0.001711 2.065608 
1 1.738852 0.004952 2.820239 
1 3.102579 0.006876 0.711932 
****************
 
ex1_0_B3LYPD3_results_int_zmat_field_N50.xyz
10
 
6 0.000000 0.000000 0.000000 
6 0.000000 0.000000 1.420918 
6 1.309976 0.000000 -0.411848 
1 -0.864718 0.001034 -0.642349 
6 1.309062 0.002442 1.833377 
7 2.100272 0.000382 0.711316 
1 1.739049 0.006188 -1.399394 
1 -0.864217 0.002251 2.063851 
1 1.736244 0.009457 2.821596 
1 3.102749 0.020764 0.713174 
****************
 
ex1_0_B3LYPD3_results_int_zmat_field_N75.xyz
10
 
6 0.000000 0.000000 0.000000 
6 0.000000 0.000000 1.420871 
6 1.309537 0.000000 -0.412271 
1 -0.866172 0.001407 -0.640379 
6 1.308177 0.003838 1.833954 
7 2.101267 -0.000364 0.711667 
1 1.737769 0.009029 -1.400360 
1 -0.865416 0.002996 2.062211 
1 1.733534 0.014605 2.823019 
1 3.102863 0.035840 0.714322 
****************
 
ex1_0_B3LYPD3_results_noField_int_zmat_sp.xyz
10
 
6 0.000000 0.000000 0.000000 
6 0.000000 0.000000 1.420590 
6 1.311049 0.000000 -0.411210 
1 -0.861751 0.000002 -0.646329 
6 1.311049 0.000000 1.831801 
7 2.098750 0.000000 0.710300 
1 1.742600 0.000000 -1.397080 
1 -0.861749 0.000000 2.066921 
1 1.742601 -0.000002 2.817670 
1 3.102389 0.000009 0.710301 
****************
 
ex1_0_B3LYPD3_results_noField_ts_zmat_sp.xyz
10
 
6 0.000000 0.000000 0.000000 
6 0.000000 0.000000 1.391702 
6 1.342350 0.000000 -0.400876 
1 -0.857372 -0.004021 -0.654156 
6 1.330717 0.019670 1.812619 
7 2.194865 -0.033880 0.776943 
1 1.774093 -0.252619 -1.357397 
1 -0.868488 0.014392 2.032831 
1 2.047890 0.991080 0.031606 
1 1.706757 0.103547 2.821215 
****************
 
ex1_0_B3LYPD3_results_ts_zmat_field_N100.xyz
10
 
6 0.000000 0.000000 0.000000 
6 0.000000 0.000000 1.392778 
6 1.338463 0.000000 -0.400672 
1 -0.857336 -0.000066 -0.654230 
6 1.328219 0.026990 1.813454 
7 2.201042 -0.018176 0.778567 
1 1.766158 -0.228490 -1.364802 
1 -0.873667 0.018835 2.026427 
1 2.033923 1.000668 0.042156 
1 1.698745 0.131134 2.823560 
****************
 
ex1_0_B3LYPD3_results_ts_zmat_field_N25.xyz
10
 
6 0.000000 0.000000 0.000000 
6 0.000000 0.000000 1.391900 
6 1.341328 0.000000 -0.400836 
1 -0.857235 -0.003335 -0.654114 
6 1.330031 0.021988 1.812676 
7 2.196311 -0.029589 0.777247 
1 1.772140 -0.246534 -1.359271 
1 -0.869709 0.015399 2.031231 
1 2.044207 0.993701 0.034029 
1 1.704651 0.110863 2.821597 
****************
 
ex1_0_B3LYPD3_results_ts_zmat_field_N50.xyz
10
 
6 0.000000 0.000000 0.000000 
6 0.000000 0.000000 1.392144 
6 1.340336 0.000000 -0.400795 
1 -0.857185 -0.002422 -0.654113 
6 1.329390 0.023950 1.812828 
7 2.197822 -0.025549 0.777610 
1 1.770152 -0.240468 -1.361146 
1 -0.870982 0.016473 2.029627 
1 2.040634 0.996176 0.036585 
1 1.702615 0.117854 2.822110 
****************
 
ex1_0_B3LYPD3_results_ts_zmat_field_N75.xyz
10
 
6 0.000000 0.000000 0.000000 
6 0.000000 0.000000 1.392437 
6 1.339382 0.000000 -0.400740 
1 -0.857219 -0.001326 -0.654152 
6 1.328786 0.025617 1.813087 
7 2.199397 -0.021747 0.778049 
1 1.768158 -0.234453 -1.362989 
1 -0.872301 0.017619 2.028026 
1 2.037207 0.998498 0.039293 
1 1.700646 0.124603 2.822765 
****************
 
 
 
ex1_0_M062X_OptimizedGeometries:
ex1_0_M062X_results_int_zmat_field_N100.xyz
10
 
6 0.000000 0.000000 0.000000 
6 0.000000 0.000000 1.419992 
6 1.306029 0.000000 -0.409271 
1 -0.866354 0.002387 -0.639645 
6 1.304298 0.005002 1.830260 
7 2.096587 -0.000495 0.711479 
1 1.735222 0.011520 -1.396719 
1 -0.865342 0.004300 2.061097 
1 1.729690 0.018665 2.819058 
1 3.096968 0.047939 0.715178 
****************
 
ex1_0_M062X_results_int_zmat_field_N25.xyz
10
 
6 0.000000 0.000000 0.000000 
6 0.000000 0.000000 1.419920 
6 1.307342 0.000000 -0.408246 
1 -0.861911 0.001326 -0.645402 
6 1.306905 0.001466 1.828478 
7 2.093681 0.001377 0.710356 
1 1.739201 0.002600 -1.394121 
1 -0.861648 0.001755 2.065632 
1 1.737842 0.005074 2.814726 
1 3.096788 0.007018 0.711368 
****************
 
ex1_0_M062X_results_int_zmat_field_N50.xyz
10
 
6 0.000000 0.000000 0.000000 
6 0.000000 0.000000 1.419902 
6 1.306836 0.000000 -0.408577 
1 -0.863423 0.001951 -0.643381 
6 1.305971 0.003365 1.829057 
7 2.094557 0.002607 0.710723 
1 1.737766 0.005471 -1.394959 
1 -0.862889 0.002908 2.063956 
1 1.735011 0.010986 2.816170 
1 3.096968 0.017553 0.712716 
****************
 
ex1_0_M062X_results_int_zmat_field_N75.xyz
10
 
6 0.000000 0.000000 0.000000 
6 0.000000 0.000000 1.419892 
6 1.306457 0.000000 -0.408913 
1 -0.864821 0.002066 -0.641568 
6 1.305150 0.003507 1.829641 
7 2.095492 0.000453 0.711104 
1 1.736520 0.008945 -1.395814 
1 -0.864064 0.003873 2.062478 
1 1.732394 0.013671 2.817590 
1 3.097022 0.030966 0.713977 
****************
 
ex1_0_M062X_results_noField_int_zmat_sp.xyz
10
 
6 0.000000 0.000000 0.000000 
6 0.000000 0.000000 1.419864 
6 1.307881 0.000000 -0.407960 
1 -0.860566 -0.000002 -0.647290 
6 1.307882 0.000000 1.827823 
7 2.092996 0.000002 0.709932 
1 1.741003 -0.000000 -1.393197 
1 -0.860564 -0.000003 2.067154 
1 1.741004 0.000000 2.813060 
1 3.096794 0.000010 0.709931 
****************
 
ex1_0_M062X_results_noField_ts_zmat_sp.xyz
10
 
6 0.000000 0.000000 0.000000 
6 0.000000 0.000000 1.387142 
6 1.342033 0.000000 -0.398081 
1 -0.854970 -0.003023 -0.656409 
6 1.330879 0.019118 1.805295 
7 2.187934 -0.029084 0.771931 
1 1.778710 -0.230861 -1.357031 
1 -0.866892 0.018566 2.029234 
1 2.002568 1.002395 0.032132 
1 1.710302 0.097207 2.812607 
****************
 
ex1_0_M062X_results_ts_zmat_field_N100.xyz
10
 
6 0.000000 0.000000 0.000000 
6 0.000000 0.000000 1.388549 
6 1.338291 0.000000 -0.397641 
1 -0.855081 -0.000234 -0.656807 
6 1.328197 0.027691 1.806218 
7 2.193551 -0.012307 0.773477 
1 1.770614 -0.207547 -1.363764 
1 -0.872271 0.021742 2.023120 
1 1.988681 1.012008 0.041692 
1 1.702559 0.124825 2.814858 
****************
 
ex1_0_M062X_results_ts_zmat_field_N25.xyz
10
 
6 0.000000 0.000000 0.000000 
6 0.000000 0.000000 1.387462 
6 1.341077 0.000000 -0.398029 
1 -0.854883 -0.002523 -0.656448 
6 1.330143 0.021547 1.805476 
7 2.189368 -0.024639 0.772359 
1 1.776941 -0.224631 -1.358780 
1 -0.868182 0.019169 2.027728 
1 1.998348 1.005310 0.034486 
1 1.708160 0.104154 2.813120 
****************
 
ex1_0_M062X_results_ts_zmat_field_N50.xyz
10
 
6 0.000000 0.000000 0.000000 
6 0.000000 0.000000 1.387776 
6 1.340109 0.000000 -0.397925 
1 -0.854875 -0.001908 -0.656523 
6 1.329462 0.023836 1.805614 
7 2.190702 -0.020336 0.772651 
1 1.774827 -0.218872 -1.360484 
1 -0.869500 0.019957 2.026186 
1 1.995004 1.007653 0.036750 
1 1.706233 0.111245 2.813554 
****************
 
ex1_0_M062X_results_ts_zmat_field_N75.xyz
10
 
6 0.000000 0.000000 0.000000 
6 0.000000 0.000000 1.388139 
6 1.339181 0.000000 -0.397794 
1 -0.854940 -0.001140 -0.656644 
6 1.328813 0.025884 1.805862 
7 2.192096 -0.016226 0.773023 
1 1.772718 -0.213177 -1.362143 
1 -0.870863 0.020815 2.024651 
1 1.991781 1.009887 0.039152 
1 1.704366 0.118130 2.814134 
****************
 
 
 
ex1_0_wB97XD_OptimizedGeometries:
ex1_0_wB97XD_results_int_zmat_field_N100.xyz
10
 
6 0.000000 0.000000 0.000000 
6 0.000000 0.000000 1.418364 
6 1.305234 0.000000 -0.408836 
1 -0.867130 0.001999 -0.639281 
6 1.303456 0.005106 1.828191 
7 2.095387 -0.000995 0.710750 
1 1.732904 0.012080 -1.397699 
1 -0.866046 0.003946 2.059127 
1 1.727181 0.019231 2.818363 
1 3.093792 0.051321 0.714392 
****************
 
ex1_0_wB97XD_results_int_zmat_field_N25.xyz
10
 
6 0.000000 0.000000 0.000000 
6 0.000000 0.000000 1.418446 
6 1.306475 0.000000 -0.407777 
1 -0.862715 0.001309 -0.645208 
6 1.306028 0.001403 1.826530 
7 2.092472 0.001343 0.709636 
1 1.736822 0.002613 -1.394961 
1 -0.862433 0.001743 2.063970 
1 1.735425 0.004972 2.814074 
1 3.093630 0.006802 0.710633 
****************
 
ex1_0_wB97XD_results_int_zmat_field_N50.xyz
10
 
6 0.000000 0.000000 0.000000 
6 0.000000 0.000000 1.418363 
6 1.305998 0.000000 -0.408127 
1 -0.864211 0.001938 -0.643140 
6 1.305110 0.003256 1.827064 
7 2.093342 0.002553 0.709994 
1 1.735415 0.005597 -1.395851 
1 -0.863641 0.002894 2.062186 
1 1.732572 0.010883 2.815498 
1 3.093864 0.017140 0.711959 
****************
 
ex1_0_wB97XD_results_int_zmat_field_N75.xyz
10
 
6 0.000000 0.000000 0.000000 
6 0.000000 0.000000 1.418307 
6 1.305644 0.000000 -0.408463 
1 -0.865614 0.001852 -0.641250 
6 1.304299 0.003490 1.827610 
7 2.094293 0.000227 0.710382 
1 1.734185 0.009473 -1.396744 
1 -0.864801 0.003786 2.060591 
1 1.729908 0.013985 2.816912 
1 3.093940 0.032100 0.713243 
****************
 
ex1_0_wB97XD_results_noField_int_zmat_sp.xyz
10
 
6 0.000000 0.000000 0.000000 
6 0.000000 0.000000 1.418425 
6 1.306961 0.000000 -0.407510 
1 -0.861384 -0.000002 -0.647158 
6 1.306960 0.000000 1.825935 
7 2.091789 0.000002 0.709212 
1 1.738772 -0.000001 -1.393940 
1 -0.861386 -0.000002 2.065583 
1 1.738772 0.000000 2.812367 
1 3.093560 0.000010 0.709212 
****************
 
ex1_0_wB97XD_results_noField_ts_zmat_sp.xyz
10
 
6 0.000000 0.000000 0.000000 
6 0.000000 0.000000 1.386744 
6 1.340144 0.000000 -0.397447 
1 -0.856041 -0.002425 -0.655822 
6 1.328228 0.018799 1.804098 
7 2.186211 -0.032118 0.770774 
1 1.773038 -0.242467 -1.356263 
1 -0.867430 0.017715 2.029048 
1 2.018513 0.994606 0.033369 
1 1.706942 0.099686 2.812000 
****************
 
ex1_0_wB97XD_results_ts_zmat_field_N100.xyz
10
 
6 0.000000 0.000000 0.000000 
6 0.000000 0.000000 1.388059 
6 1.336419 0.000000 -0.397116 
1 -0.856026 0.001015 -0.655963 
6 1.325722 0.026880 1.804989 
7 2.192107 -0.015608 0.772306 
1 1.764891 -0.218632 -1.363442 
1 -0.872829 0.021566 2.022653 
1 2.004207 1.004286 0.043356 
1 1.699231 0.127451 2.814365 
****************
 
ex1_0_wB97XD_results_ts_zmat_field_N25.xyz
10
 
6 0.000000 0.000000 0.000000 
6 0.000000 0.000000 1.387059 
6 1.339158 0.000000 -0.397521 
1 -0.855977 -0.001804 -0.655698 
6 1.327591 0.021210 1.804247 
7 2.187728 -0.027633 0.771136 
1 1.771107 -0.236347 -1.358221 
1 -0.868715 0.018488 2.027478 
1 2.014493 0.997378 0.035715 
1 1.704935 0.106897 2.812488 
****************
 
ex1_0_wB97XD_results_ts_zmat_field_N50.xyz
10
 
6 0.000000 0.000000 0.000000 
6 0.000000 0.000000 1.387346 
6 1.338207 0.000000 -0.397407 
1 -0.855917 -0.001014 -0.655744 
6 1.326934 0.023355 1.804390 
7 2.189128 -0.023424 0.771452 
1 1.769038 -0.230378 -1.360000 
1 -0.870043 0.019446 2.025865 
1 2.010941 0.999803 0.038128 
1 1.702970 0.113948 2.812975 
****************
 
ex1_0_wB97XD_results_ts_zmat_field_N75.xyz
10
 
6 0.000000 0.000000 0.000000 
6 0.000000 0.000000 1.387679 
6 1.337295 0.000000 -0.397271 
1 -0.855933 -0.000069 -0.655833 
6 1.326310 0.025245 1.804638 
7 2.190586 -0.019416 0.771841 
1 1.766966 -0.224475 -1.361739 
1 -0.871414 0.020472 2.024258 
1 2.007513 1.002106 0.040674 
1 1.701069 0.120793 2.813601 
****************
 
 
 
ex2_OptimizedGeometries:
ex2_0_B3LYP_int_zmat_field_N100.xyz
27
 
6 0.000000 0.000000 0.000000 
6 0.000000 0.000000 1.512518 
6 1.213592 0.000000 -0.550647 
1 -0.924539 0.037501 -0.564739 
6 2.344524 -0.049187 0.443161 
6 0.736256 -1.315187 1.915527 
1 -1.002234 0.009230 1.934421 
6 0.823886 1.222174 1.997869 
1 1.390359 0.022944 -1.620701 
6 2.159303 -1.304258 1.336528 
1 3.321213 -0.083049 -0.040237 
6 2.230722 1.197675 1.356083 
1 0.882230 1.216523 3.084009 
1 0.283917 2.127351 1.717355 
7 -0.178068 -2.421178 1.349103 
6 0.745369 -1.690291 3.414054 
1 2.899438 -1.303855 2.135686 
1 2.313717 -2.220655 0.765160 
1 3.007440 1.153807 2.121035 
1 2.411046 2.102653 0.774828 
8 0.353369 -3.273732 0.706094 
8 1.332945 -2.666363 3.799460 
8 0.041985 -0.862887 4.178946 
6 0.065398 -1.135896 5.608740 
1 -0.523936 -0.345494 6.061269 
1 -0.369435 -2.113365 5.805571 
1 1.089486 -1.110944 5.973964 
****************
 
ex2_0_B3LYP_int_zmat_field_N25.xyz
27
 
6 0.000000 0.000000 0.000000 
6 0.000000 0.000000 1.507553 
6 1.211895 0.000000 -0.551341 
1 -0.925637 0.011987 -0.561287 
6 2.343319 -0.028696 0.442516 
6 0.788721 -1.272339 1.981168 
1 -1.001193 -0.012128 1.930006 
6 0.801943 1.239516 1.985970 
1 1.387447 0.011638 -1.620173 
6 2.174516 -1.283712 1.336840 
1 3.318845 -0.050000 -0.043170 
6 2.214144 1.220643 1.350870 
1 0.859860 1.250380 3.075896 
1 0.252374 2.134614 1.692962 
7 -0.136139 -2.448518 1.581679 
6 0.835939 -1.372609 3.514159 
1 2.940226 -1.307574 2.110301 
1 2.280728 -2.189973 0.739084 
1 2.985595 1.184085 2.122338 
1 2.387609 2.124425 0.765674 
8 0.334057 -3.238059 0.825701 
8 1.830772 -1.609955 4.147890 
8 -0.372148 -1.188821 4.060890 
6 -0.440246 -1.310618 5.495695 
1 -1.483923 -1.151915 5.750367 
1 -0.112879 -2.301347 5.806661 
1 0.190112 -0.560046 5.969985 
****************
 
ex2_0_B3LYP_int_zmat_field_N50.xyz
27
 
6 0.000000 0.000000 0.000000 
6 0.000000 0.000000 1.507890 
6 1.211448 0.000000 -0.552658 
1 -0.926103 0.021495 -0.561076 
6 2.343279 -0.043197 0.439891 
6 0.777611 -1.282809 1.973862 
1 -1.000597 -0.003715 1.931702 
6 0.813842 1.230289 1.989911 
1 1.385870 0.017127 -1.622055 
6 2.162959 -1.302524 1.326048 
1 3.318722 -0.070238 -0.045802 
6 2.225631 1.201919 1.355503 
1 0.870177 1.236265 3.079328 
1 0.272263 2.131548 1.700863 
7 -0.158244 -2.440816 1.571709 
6 0.833741 -1.405768 3.508548 
1 2.929018 -1.339154 2.098391 
1 2.260986 -2.205807 0.722570 
1 2.996588 1.153741 2.126337 
1 2.408527 2.107821 0.776528 
8 0.288081 -3.221095 0.788850 
8 1.816631 -1.739043 4.115137 
8 -0.343749 -1.128717 4.077035 
6 -0.392531 -1.252585 5.516418 
1 -1.409288 -0.992531 5.794377 
1 -0.157707 -2.273006 5.813770 
1 0.319613 -0.571204 5.978094 
****************
 
ex2_0_B3LYP_int_zmat_field_N75.xyz
27
 
6 0.000000 0.000000 0.000000 
6 0.000000 0.000000 1.509120 
6 1.211266 0.000000 -0.553553 
1 -0.926266 0.031506 -0.561361 
6 2.343240 -0.054740 0.438236 
6 0.763031 -1.294300 1.959475 
1 -1.000350 0.004418 1.933342 
6 0.824323 1.221862 1.994641 
1 1.385165 0.022549 -1.623473 
6 2.153701 -1.316502 1.319270 
1 3.318747 -0.087100 -0.047212 
6 2.234671 1.187565 1.358607 
1 0.879978 1.221394 3.083221 
1 0.288920 2.128598 1.711079 
7 -0.179316 -2.433484 1.531936 
6 0.816373 -1.481531 3.491279 
1 2.916524 -1.359073 2.094350 
1 2.254491 -2.219676 0.716001 
1 3.006830 1.132105 2.127461 
1 2.423404 2.094789 0.783615 
8 0.271720 -3.228447 0.764531 
8 1.739641 -2.010983 4.048637 
8 -0.283421 -1.035186 4.099796 
6 -0.315555 -1.195574 5.540484 
1 -1.261330 -0.767493 5.857030 
1 -0.257625 -2.250788 5.799965 
1 0.518821 -0.665897 5.995406 
****************
 
ex2_0_B3LYP_noField_int_zmat_sp.xyz
27
 
6 0.000000 0.000000 0.000000 
6 0.000000 0.000000 1.507589 
6 1.212320 0.000000 -0.550032 
1 -0.925127 0.004174 -0.561556 
6 2.343225 -0.014340 0.445082 
6 0.797773 -1.262328 1.986389 
1 -1.001997 -0.019227 1.928125 
6 0.790660 1.248065 1.982827 
1 1.389081 0.006840 -1.618332 
6 2.185753 -1.263943 1.348670 
1 3.318801 -0.030325 -0.040609 
6 2.202475 1.239710 1.345389 
1 0.851083 1.261906 3.073195 
1 0.232927 2.137462 1.687970 
7 -0.116525 -2.456953 1.581008 
6 0.832417 -1.356549 3.516230 
1 2.949596 -1.273361 2.124647 
1 2.303693 -2.173773 0.758358 
1 2.975479 1.216820 2.116479 
1 2.364856 2.140731 0.752746 
8 0.381589 -3.257710 0.859378 
8 1.826221 -1.536072 4.172528 
8 -0.393827 -1.236017 4.044672 
6 -0.482454 -1.367800 5.473836 
1 -1.537632 -1.263554 5.709628 
1 -0.112800 -2.342871 5.788174 
1 0.100341 -0.589449 5.964958 
****************
 
ex2_0_B3LYP_noField_ts_zmat_sp.xyz
27
 
6 0.000000 0.000000 0.000000 
6 0.000000 0.000000 1.399485 
6 1.224069 0.000000 -0.611770 
1 -0.893420 -0.254131 -0.554428 
6 2.421482 0.098935 0.262247 
1 -0.890519 -0.325781 1.924946 
6 0.958709 0.874193 2.155225 
1 1.320358 -0.098258 -1.683856 
6 2.653955 -1.263036 1.035465 
1 3.319450 0.302507 -0.320446 
6 2.187750 1.215430 1.297898 
1 1.246851 0.407997 3.098519 
1 0.411846 1.783757 2.430076 
6 1.415416 -1.916482 1.550157 
1 3.341520 -1.072104 1.856990 
1 3.110579 -1.953133 0.324426 
1 3.071451 1.321514 1.928650 
1 2.041754 2.164930 0.779364 
7 0.654357 -2.647273 0.683660 
6 1.265698 -2.189388 2.994411 
8 0.985184 -2.488082 -0.513089 
8 2.006644 -1.726648 3.839374 
8 0.222294 -2.981665 3.292591 
6 0.057412 -3.300074 4.680866 
1 -0.810379 -3.952551 4.725814 
1 0.939420 -3.811013 5.066267 
1 -0.112034 -2.397711 5.268384 
****************
 
ex2_0_B3LYP_ts_zmat_field_N100.xyz
27
 
6 0.000000 0.000000 0.000000 
6 0.000000 0.000000 1.397578 
6 1.217174 0.000000 -0.622608 
1 -0.912304 -0.161609 -0.557382 
6 2.422199 -0.067581 0.232098 
1 -0.906577 -0.279446 1.923024 
6 1.025289 0.773319 2.163755 
1 1.295290 -0.053794 -1.700484 
6 2.535340 -1.518209 0.880312 
1 3.329914 0.093065 -0.346828 
6 2.310281 0.989754 1.345471 
1 1.232191 0.301917 3.125848 
1 0.560927 1.736148 2.411195 
6 1.285045 -2.069111 1.483640 
1 3.315157 -1.459449 1.637494 
1 2.845004 -2.195617 0.084141 
1 3.185026 0.930691 1.992618 
1 2.314321 1.982633 0.895885 
7 0.394249 -2.763141 0.713315 
6 1.204189 -2.288538 2.933684 
8 0.623467 -2.708962 -0.516740 
8 2.064818 -1.971569 3.725847 
8 0.041949 -2.876057 3.350250 
6 -0.049921 -3.062617 4.760997 
1 -1.027246 -3.513517 4.932457 
1 0.741686 -3.720226 5.125776 
1 0.024735 -2.114022 5.293558 
****************
 
ex2_0_B3LYP_ts_zmat_field_N25.xyz
27
 
6 0.000000 0.000000 0.000000 
6 0.000000 0.000000 1.399003 
6 1.222285 0.000000 -0.614416 
1 -0.897905 -0.235097 -0.555322 
6 2.422720 0.065699 0.255755 
1 -0.893784 -0.316970 1.924493 
6 0.973382 0.853417 2.157250 
1 1.314173 -0.091303 -1.687713 
6 2.633282 -1.315353 1.005234 
1 3.322533 0.260803 -0.326248 
6 2.213611 1.172057 1.307070 
1 1.246414 0.384044 3.103510 
1 0.442601 1.773550 2.428760 
6 1.390426 -1.948235 1.535227 
1 3.339531 -1.148871 1.816159 
1 3.063003 -2.004560 0.277036 
1 3.097885 1.246622 1.940826 
1 2.095491 2.131905 0.801801 
7 0.602723 -2.670852 0.685078 
6 1.250384 -2.209800 2.980065 
8 0.916609 -2.531568 -0.518715 
8 2.018620 -1.781161 3.817166 
8 0.172795 -2.956219 3.300613 
6 0.018851 -3.244719 4.694347 
1 -0.879459 -3.853178 4.766073 
1 0.881504 -3.792043 5.074824 
1 -0.095296 -2.327667 5.272704 
****************
 
ex2_0_B3LYP_ts_zmat_field_N50.xyz
27
 
6 0.000000 0.000000 0.000000 
6 0.000000 0.000000 1.398450 
6 1.220522 0.000000 -0.617183 
1 -0.902616 -0.213452 -0.556175 
6 2.423586 0.026767 0.248396 
1 -0.897534 -0.306491 1.923956 
6 0.989538 0.829529 2.159416 
1 1.307673 -0.081990 -1.691891 
6 2.607730 -1.375986 0.968830 
1 3.325549 0.212209 -0.332858 
6 2.243315 1.119893 1.318291 
1 1.243605 0.358015 3.109955 
1 0.477821 1.762277 2.425131 
6 1.361240 -1.985085 1.518361 
1 3.336078 -1.239575 1.765768 
1 3.004146 -2.062925 0.220167 
1 3.126734 1.156160 1.956000 
1 2.159597 2.091061 0.829048 
7 0.542733 -2.698038 0.688706 
6 1.235213 -2.234152 2.964317 
8 0.834771 -2.581924 -0.523123 
8 2.031660 -1.840192 3.790715 
8 0.126642 -2.932679 3.311203 
6 -0.012420 -3.189378 4.710577 
1 -0.938674 -3.751430 4.811561 
1 0.829604 -3.771825 5.086508 
1 -0.069592 -2.259502 5.277022 
****************
 
ex2_0_B3LYP_ts_zmat_field_N75.xyz
27
 
6 0.000000 0.000000 0.000000 
6 0.000000 0.000000 1.397970 
6 1.218813 0.000000 -0.619908 
1 -0.907441 -0.189104 -0.556892 
6 2.423542 -0.017321 0.240601 
1 -0.901810 -0.294080 1.923448 
6 1.006844 0.802895 2.161655 
1 1.301321 -0.069787 -1.696163 
6 2.575640 -1.443247 0.927816 
1 3.328154 0.156708 -0.339618 
6 2.275445 1.059844 1.330985 
1 1.239168 0.330281 3.117270 
1 0.517015 1.749728 2.419803 
6 1.326261 -2.025358 1.500876 
1 3.328070 -1.342066 1.707607 
1 2.933045 -2.126530 0.156786 
1 3.156059 1.052204 1.973110 
1 2.231791 2.042167 0.860027 
7 0.473811 -2.728525 0.696767 
6 1.218981 -2.260900 2.948468 
8 0.738693 -2.640084 -0.523782 
8 2.045515 -1.903815 3.760756 
8 0.082023 -2.907483 3.326229 
6 -0.037392 -3.130813 4.731211 
1 -0.990046 -3.641308 4.864513 
1 0.781310 -3.749633 5.102122 
1 -0.032767 -2.190380 5.283067 
****************
 
 
 
ex2_0_B3LYPD3_OptimizedGeometries:
ex2_0_B3LYPD3_results_int_zmat_field_N100.xyz
27
 
6 0.000000 0.000000 0.000000 
6 0.000000 0.000000 1.508999 
6 1.211122 0.000000 -0.553969 
1 -0.926607 0.023836 -0.561644 
6 2.343455 -0.065471 0.436681 
6 0.750692 -1.308086 1.943921 
1 -0.998602 0.009823 1.937323 
6 0.834917 1.208674 2.005235 
1 1.384283 0.013418 -1.624576 
6 2.145780 -1.332324 1.307340 
1 3.318877 -0.100319 -0.048899 
6 2.244698 1.168562 1.368838 
1 0.887132 1.190730 3.092625 
1 0.306654 2.122470 1.730728 
7 -0.205335 -2.417947 1.492540 
6 0.806516 -1.543252 3.467761 
1 2.906269 -1.381641 2.083860 
1 2.247782 -2.231017 0.698602 
1 3.015931 1.096790 2.136850 
1 2.442357 2.079665 0.802676 
8 0.206012 -3.160110 0.651880 
8 1.646239 -2.242115 3.966226 
8 -0.178379 -0.936843 4.125333 
6 -0.180302 -1.127837 5.569151 
1 -1.023961 -0.551682 5.934634 
1 -0.293354 -2.184506 5.803119 
1 0.752524 -0.761809 5.993300 
****************
 
ex2_0_B3LYPD3_results_int_zmat_field_N25.xyz
27
 
6 0.000000 0.000000 0.000000 
6 0.000000 0.000000 1.505228 
6 1.211543 0.000000 -0.551623 
1 -0.925707 0.004528 -0.560440 
6 2.343264 -0.039120 0.440986 
6 0.790835 -1.275680 1.988822 
1 -0.999604 -0.009363 1.931471 
6 0.806667 1.234106 1.987110 
1 1.386381 0.006250 -1.620256 
6 2.166947 -1.302238 1.320722 
1 3.318331 -0.060995 -0.045300 
6 2.224016 1.200332 1.364056 
1 0.853980 1.246988 3.077268 
1 0.265500 2.130893 1.684496 
7 -0.150655 -2.437588 1.623657 
6 0.861976 -1.317610 3.520332 
1 2.943138 -1.347099 2.082118 
1 2.246923 -2.197820 0.704227 
1 2.986660 1.138588 2.142350 
1 2.417085 2.108492 0.792165 
8 0.214782 -3.124943 0.722092 
8 1.872381 -1.492139 4.150319 
8 -0.342452 -1.138695 4.075300 
6 -0.383480 -1.192222 5.515810 
1 -1.424770 -1.037228 5.782518 
1 -0.034135 -2.161955 5.867828 
1 0.245356 -0.411048 5.941426 
****************
 
ex2_0_B3LYPD3_results_int_zmat_field_N50.xyz
27
 
6 0.000000 0.000000 0.000000 
6 0.000000 0.000000 1.505418 
6 1.211220 0.000000 -0.552800 
1 -0.926215 0.010181 -0.560358 
6 2.343255 -0.051388 0.438537 
6 0.781694 -1.285402 1.981640 
1 -0.998871 -0.003399 1.933370 
6 0.816853 1.225537 1.991224 
1 1.384906 0.008845 -1.622096 
6 2.157038 -1.318767 1.310356 
1 3.318299 -0.077751 -0.047760 
6 2.233872 1.183469 1.368934 
1 0.863078 1.233368 3.080960 
1 0.282791 2.128068 1.692745 
7 -0.168708 -2.430418 1.612761 
6 0.861641 -1.339323 3.515952 
1 2.932999 -1.374282 2.070984 
1 2.230071 -2.211447 0.688953 
1 2.995438 1.110372 2.146784 
1 2.435680 2.093881 0.803552 
8 0.182031 -3.114466 0.700158 
8 1.873632 -1.554796 4.128241 
8 -0.328899 -1.123283 4.082602 
6 -0.354118 -1.180132 5.527582 
1 -1.388322 -1.002666 5.806402 
1 -0.021066 -2.157940 5.871646 
1 0.296858 -0.413634 5.945507 
****************
 
ex2_0_B3LYPD3_results_int_zmat_field_N75.xyz
27
 
6 0.000000 0.000000 0.000000 
6 0.000000 0.000000 1.506293 
6 1.210879 0.000000 -0.553938 
1 -0.926692 0.016426 -0.560472 
6 2.343185 -0.060814 0.436442 
6 0.771434 -1.294293 1.970961 
1 -0.998338 0.002285 1.935156 
6 0.826237 1.217024 1.996926 
1 1.383650 0.011778 -1.623946 
6 2.149359 -1.330281 1.303715 
1 3.318281 -0.091139 -0.049729 
6 2.241216 1.171420 1.371181 
1 0.873747 1.215398 3.086093 
1 0.297211 2.125541 1.707403 
7 -0.186409 -2.424059 1.586186 
6 0.852094 -1.389238 3.506896 
1 2.922270 -1.391083 2.066868 
1 2.224087 -2.222606 0.681990 
1 3.004888 1.093162 2.146133 
1 2.446011 2.083191 0.808908 
8 0.170070 -3.121717 0.684376 
8 1.844685 -1.721821 4.095869 
8 -0.306733 -1.077132 4.089423 
6 -0.321507 -1.162283 5.537640 
1 -1.327572 -0.881900 5.833265 
1 -0.089320 -2.177179 5.855156 
1 0.411912 -0.477915 5.960455 
****************
 
ex2_0_B3LYPD3_results_noField_int_zmat_sp.xyz
27
 
6 0.000000 0.000000 0.000000 
6 0.000000 0.000000 1.505053 
6 1.211646 0.000000 -0.550877 
1 -0.925290 -0.001168 -0.560490 
6 2.343211 -0.026470 0.442536 
6 0.800505 -1.265774 1.995464 
1 -1.000219 -0.015466 1.929716 
6 0.796650 1.242651 1.982941 
1 1.387147 0.003766 -1.618999 
6 2.177393 -1.284979 1.330552 
1 3.318172 -0.043659 -0.043997 
6 2.213948 1.217684 1.358089 
1 0.845485 1.260108 3.073518 
1 0.248091 2.133667 1.676918 
7 -0.131623 -2.444999 1.633058 
6 0.863009 -1.299933 3.524030 
1 2.953645 -1.318495 2.092827 
1 2.265035 -2.183632 0.719381 
1 2.978368 1.168101 2.136164 
1 2.397403 2.123379 0.779291 
8 0.249485 -3.135333 0.743098 
8 1.869429 -1.445446 4.170034 
8 -0.352304 -1.151075 4.068821 
6 -0.408923 -1.208609 5.504653 
1 -1.457619 -1.084864 5.759591 
1 -0.036439 -2.168634 5.860823 
1 0.191457 -0.410417 5.940912 
****************
 
ex2_0_B3LYPD3_results_noField_ts_zmat_sp.xyz
27
 
6 0.000000 0.000000 0.000000 
6 0.000000 0.000000 1.399076 
6 1.224913 0.000000 -0.611440 
1 -0.889697 -0.267585 -0.553468 
6 2.421628 0.104018 0.262393 
1 -0.882168 -0.342544 1.927057 
6 0.955617 0.876057 2.155081 
1 1.321940 -0.111086 -1.681705 
6 2.661901 -1.257057 1.036692 
1 3.318535 0.311446 -0.320247 
6 2.183232 1.220643 1.296687 
1 1.245918 0.410093 3.097262 
1 0.405812 1.783363 2.430095 
6 1.424749 -1.913478 1.549280 
1 3.344765 -1.060001 1.860400 
1 3.125433 -1.944260 0.327827 
1 3.066237 1.331282 1.927271 
1 2.031874 2.167541 0.775360 
7 0.661691 -2.645276 0.686121 
6 1.260621 -2.159331 2.994519 
8 0.990159 -2.488758 -0.511936 
8 2.012414 -1.706951 3.835784 
8 0.183454 -2.901939 3.301025 
6 -0.001151 -3.179080 4.696382 
1 -0.896130 -3.792876 4.753375 
1 0.857632 -3.715986 5.099796 
1 -0.133156 -2.254972 5.260182 
****************
 
ex2_0_B3LYPD3_results_ts_zmat_field_N100.xyz
27
 
6 0.000000 0.000000 0.000000 
6 0.000000 0.000000 1.396569 
6 1.216634 0.000000 -0.624937 
1 -0.910871 -0.172760 -0.555824 
6 2.422747 -0.073840 0.226017 
1 -0.899876 -0.294975 1.924090 
6 1.030181 0.758905 2.167808 
1 1.292000 -0.064119 -1.702013 
6 2.536000 -1.534385 0.856458 
1 3.329894 0.091055 -0.352456 
6 2.317363 0.971244 1.351421 
1 1.233269 0.277170 3.125178 
1 0.573350 1.722711 2.423919 
6 1.285166 -2.081437 1.458669 
1 3.317433 -1.483936 1.612215 
1 2.841305 -2.202787 0.051629 
1 3.190475 0.897323 1.998760 
1 2.329456 1.968018 0.911096 
7 0.380325 -2.756344 0.692408 
6 1.195971 -2.269186 2.912191 
8 0.601497 -2.698951 -0.541273 
8 2.069450 -1.962849 3.693528 
8 0.009529 -2.791075 3.341098 
6 -0.093652 -2.920142 4.760472 
1 -1.088260 -3.324955 4.945311 
1 0.671992 -3.592154 5.153189 
1 0.018152 -1.954254 5.254660 
****************
 
ex2_0_B3LYPD3_results_ts_zmat_field_N25.xyz
27
 
6 0.000000 0.000000 0.000000 
6 0.000000 0.000000 1.398536 
6 1.222819 0.000000 -0.614626 
1 -0.894684 -0.248230 -0.554211 
6 2.422985 0.068246 0.254926 
1 -0.885720 -0.333556 1.926485 
6 0.972038 0.852255 2.158045 
1 1.314754 -0.104043 -1.686269 
6 2.639692 -1.314237 1.002398 
1 3.321997 0.266938 -0.326821 
6 2.211633 1.173001 1.307391 
1 1.246214 0.380824 3.102412 
1 0.440273 1.770834 2.431461 
6 1.397342 -1.948345 1.530156 
1 3.342563 -1.144386 1.815236 
1 3.074199 -2.000059 0.274377 
1 3.095463 1.248609 1.941217 
1 2.090465 2.131857 0.801321 
7 0.605204 -2.668347 0.683271 
6 1.243660 -2.181918 2.976581 
8 0.916374 -2.531429 -0.522188 
8 2.022522 -1.763056 3.808799 
8 0.134464 -2.875914 3.305808 
6 -0.038108 -3.120064 4.707105 
1 -0.961438 -3.688238 4.790835 
1 0.800226 -3.690966 5.107793 
1 -0.114916 -2.182454 5.258910 
****************
 
ex2_0_B3LYPD3_results_ts_zmat_field_N50.xyz
27
 
6 0.000000 0.000000 0.000000 
6 0.000000 0.000000 1.397847 
6 1.220690 0.000000 -0.618091 
1 -0.899989 -0.225976 -0.554909 
6 2.424013 0.026249 0.246047 
1 -0.889851 -0.322802 1.925714 
6 0.990275 0.824448 2.161238 
1 1.306964 -0.094181 -1.691401 
6 2.612488 -1.380819 0.959906 
1 3.325302 0.215288 -0.334864 
6 2.244493 1.115005 1.320435 
1 1.243932 0.348347 3.109094 
1 0.480132 1.756577 2.430732 
6 1.366015 -1.989261 1.507766 
1 3.339437 -1.244718 1.757835 
1 3.010606 -2.063180 0.208518 
1 3.127490 1.147516 1.958469 
1 2.161056 2.087052 0.833229 
7 0.539779 -2.695041 0.681839 
6 1.228168 -2.209170 2.955996 
8 0.827618 -2.580627 -0.532298 
8 2.035616 -1.824123 3.775617 
8 0.090783 -2.852687 3.312843 
6 -0.064452 -3.061517 4.720301 
1 -1.013022 -3.582315 4.833941 
1 0.753066 -3.664287 5.118369 
1 -0.084823 -2.112184 5.256967 
****************
 
ex2_0_B3LYPD3_results_ts_zmat_field_N75.xyz
27
 
6 0.000000 0.000000 0.000000 
6 0.000000 0.000000 1.397147 
6 1.218595 0.000000 -0.621628 
1 -0.905444 -0.200882 -0.555457 
6 2.424105 -0.021069 0.236256 
1 -0.894571 -0.310044 1.924870 
6 1.009895 0.793036 2.164586 
1 1.299168 -0.081044 -1.696794 
6 2.578568 -1.454437 0.911175 
1 3.328065 0.156857 -0.343613 
6 2.279951 1.047958 1.335062 
1 1.240063 0.312905 3.116511 
1 0.524714 1.740185 2.428911 
6 1.329042 -2.034186 1.483303 
1 3.331610 -1.357754 1.690595 
1 2.934220 -2.131108 0.134103 
1 3.159801 1.030903 1.977572 
1 2.240507 2.032960 0.869710 
7 0.465235 -2.724529 0.683548 
6 1.212117 -2.239108 2.933864 
8 0.723669 -2.636109 -0.540083 
8 2.050909 -1.891334 3.737021 
8 0.048599 -2.825850 3.323410 
6 -0.084153 -2.996525 4.736967 
1 -1.056955 -3.463047 4.883978 
1 0.709144 -3.633248 5.132332 
1 -0.041711 -2.037531 5.254881 
****************
 
 
 
ex2_0_M062X_OptimizedGeometries:
ex2_0_M062X_results_int_zmat_field_N100.xyz
27
 
6 0.000000 0.000000 0.000000 
6 0.000000 0.000000 1.503585 
6 1.209744 0.000000 -0.552333 
1 -0.925207 0.031398 -0.562804 
6 2.339144 -0.097851 0.434473 
6 0.757671 -1.299261 1.967832 
1 -0.997207 0.007340 1.938032 
6 0.841207 1.200799 1.990164 
1 1.380045 0.019834 -1.622703 
6 2.110957 -1.381237 1.264931 
1 3.313241 -0.137546 -0.049853 
6 2.264816 1.103908 1.402926 
1 0.866384 1.221919 3.080357 
1 0.344369 2.115072 1.666475 
7 -0.224549 -2.393777 1.642682 
6 0.895700 -1.270958 3.497077 
1 2.895134 -1.488630 2.011747 
1 2.124695 -2.253896 0.613559 
1 2.996863 0.956216 2.197441 
1 2.530191 2.023199 0.882058 
8 0.021466 -3.017574 0.660545 
8 1.951060 -1.284369 4.058638 
8 -0.280944 -1.185414 4.105821 
6 -0.211220 -1.124391 5.544457 
1 -1.238856 -1.069040 5.886437 
1 0.280948 -2.013816 5.931040 
1 0.349852 -0.244613 5.852799 
****************
 
ex2_0_M062X_results_int_zmat_field_N25.xyz
27
 
6 0.000000 0.000000 0.000000 
6 0.000000 0.000000 1.503159 
6 1.210306 0.000000 -0.549242 
1 -0.924188 0.010621 -0.562586 
6 2.340056 -0.052805 0.441725 
6 0.786404 -1.270697 1.984459 
1 -0.999276 -0.012516 1.932062 
6 0.808221 1.227011 1.980682 
1 1.383641 0.009529 -1.617892 
6 2.150072 -1.320743 1.302812 
1 3.314385 -0.075945 -0.043183 
6 2.230384 1.168330 1.381771 
1 0.841156 1.254008 3.071497 
1 0.283313 2.124472 1.655406 
7 -0.156950 -2.413715 1.658815 
6 0.883160 -1.238354 3.509453 
1 2.930069 -1.384267 2.059451 
1 2.200578 -2.208206 0.673272 
1 2.975003 1.068478 2.173021 
1 2.454431 2.082211 0.832629 
8 0.146669 -3.053069 0.709222 
8 1.912238 -1.242812 4.124374 
8 -0.318376 -1.170953 4.079614 
6 -0.312301 -1.126572 5.509440 
1 -1.354585 -1.084061 5.808256 
1 0.168948 -2.016493 5.910662 
1 0.226024 -0.245444 5.855086 
****************
 
ex2_0_M062X_results_int_zmat_field_N50.xyz
27
 
6 0.000000 0.000000 0.000000 
6 0.000000 0.000000 1.503241 
6 1.210159 0.000000 -0.550144 
1 -0.924488 0.016884 -0.562660 
6 2.339882 -0.066636 0.439597 
6 0.777375 -1.279836 1.978932 
1 -0.998637 -0.006428 1.933970 
6 0.818482 1.218818 1.983872 
1 1.382626 0.012716 -1.619284 
6 2.138256 -1.339509 1.291288 
1 3.314218 -0.094830 -0.045021 
6 2.241130 1.148665 1.388434 
1 0.849160 1.243433 3.074440 
1 0.302139 2.121722 1.659598 
7 -0.177929 -2.407461 1.652565 
6 0.886518 -1.248964 3.505387 
1 2.919349 -1.416161 2.045358 
1 2.178035 -2.222716 0.655207 
1 2.982137 1.034059 2.180662 
1 2.477750 2.064552 0.847999 
8 0.107998 -3.041935 0.692291 
8 1.924002 -1.256069 4.103654 
8 -0.307589 -1.175930 4.087401 
6 -0.281720 -1.126161 5.520322 
1 -1.319582 -1.079262 5.832781 
1 0.202695 -2.016011 5.917038 
1 0.264259 -0.245633 5.854293 
****************
 
ex2_0_M062X_results_int_zmat_field_N75.xyz
27
 
6 0.000000 0.000000 0.000000 
6 0.000000 0.000000 1.503393 
6 1.210024 0.000000 -0.551060 
1 -0.924799 0.025119 -0.562727 
6 2.339540 -0.082149 0.437379 
6 0.766628 -1.289800 1.972850 
1 -0.998075 0.000770 1.935743 
6 0.830073 1.209355 1.987943 
1 1.381664 0.016461 -1.620750 
6 2.125277 -1.359010 1.280487 
1 3.313833 -0.116392 -0.046927 
6 2.252414 1.127966 1.394205 
1 0.859952 1.229305 3.078303 
1 0.322545 2.118623 1.667233 
7 -0.200786 -2.401539 1.642416 
6 0.886533 -1.263876 3.500912 
1 2.906586 -1.447345 2.032934 
1 2.155773 -2.238622 0.639042 
1 2.990947 1.000458 2.186427 
1 2.500119 2.045163 0.860982 
8 0.069289 -3.029654 0.671591 
8 1.931451 -1.274887 4.083703 
8 -0.300743 -1.186314 4.093458 
6 -0.257044 -1.134013 5.529416 
1 -1.290857 -1.084525 5.853994 
1 0.230797 -2.024068 5.920729 
1 0.294867 -0.254147 5.854397 
****************
 
ex2_0_M062X_results_noField_int_zmat_sp.xyz
27
 
6 0.000000 0.000000 0.000000 
6 0.000000 0.000000 1.503095 
6 1.210255 0.000000 -0.548793 
1 -0.924039 0.003917 -0.562403 
6 2.340075 -0.038237 0.443046 
6 0.795932 -1.261620 1.989388 
1 -0.999705 -0.018838 1.930525 
6 0.798082 1.235070 1.977369 
1 1.384225 0.006367 -1.617043 
6 2.162433 -1.300886 1.314003 
1 3.314290 -0.056152 -0.042353 
6 2.219204 1.188606 1.374254 
1 0.833927 1.264166 3.068457 
1 0.264121 2.126875 1.651591 
7 -0.135017 -2.420009 1.663165 
6 0.880170 -1.230243 3.512884 
1 2.941176 -1.350197 2.073296 
1 2.224606 -2.192598 0.691311 
1 2.967802 1.104137 2.164033 
1 2.429819 2.100395 0.816369 
8 0.188460 -3.065536 0.726269 
8 1.900631 -1.233401 4.144368 
8 -0.328650 -1.169984 4.071189 
6 -0.342496 -1.137877 5.497961 
1 -1.389184 -1.104821 5.783080 
1 0.138495 -2.028429 5.899066 
1 0.185066 -0.256283 5.859736 
****************
 
ex2_0_M062X_results_noField_ts_zmat_sp.xyz
27
 
6 0.000000 0.000000 0.000000 
6 0.000000 0.000000 1.388459 
6 1.239865 0.000000 -0.599976 
1 -0.869042 -0.321488 -0.557502 
6 2.417083 0.217596 0.282387 
1 -0.877709 -0.360767 1.915327 
6 0.928990 0.902988 2.152893 
1 1.351239 -0.072381 -1.672415 
6 2.714051 -1.073985 1.133039 
1 3.306383 0.450566 -0.299829 
6 2.087815 1.352896 1.262496 
1 1.287152 0.413045 3.059850 
1 0.336498 1.760117 2.485937 
6 1.494409 -1.822866 1.537548 
1 3.296001 -0.795510 2.009531 
1 3.298490 -1.740505 0.497738 
1 2.965604 1.582360 1.866801 
1 1.819032 2.253096 0.708222 
7 0.841066 -2.526438 0.593717 
6 1.245679 -2.154687 2.955499 
8 1.231447 -2.232912 -0.559876 
8 1.900269 -1.699849 3.864408 
8 0.215199 -2.981395 3.142660 
6 -0.036934 -3.336382 4.498886 
1 -0.883079 -4.016035 4.472566 
1 0.834264 -3.825030 4.933057 
1 -0.273168 -2.451312 5.088601 
****************
 
ex2_0_M062X_results_ts_zmat_field_N100.xyz
27
 
6 0.000000 0.000000 0.000000 
6 0.000000 0.000000 1.382953 
6 1.227430 0.000000 -0.624518 
1 -0.897647 -0.220003 -0.560245 
6 2.431794 0.027945 0.228993 
1 -0.900105 -0.305609 1.908210 
6 1.033744 0.734371 2.176049 
1 1.308012 -0.044002 -1.701911 
6 2.632500 -1.380564 0.934144 
1 3.326690 0.228762 -0.355012 
6 2.242622 1.097149 1.314035 
1 1.323216 0.159147 3.058356 
1 0.548340 1.636338 2.563196 
6 1.387251 -2.060649 1.372986 
1 3.300037 -1.229461 1.780420 
1 3.110298 -2.023343 0.194575 
1 3.142258 1.159021 1.924667 
1 2.101006 2.070699 0.845090 
7 0.604050 -2.664888 0.460843 
6 1.161263 -2.384786 2.785216 
8 0.937337 -2.405503 -0.718858 
8 1.892536 -2.051596 3.684527 
8 0.023587 -3.084408 3.024555 
6 -0.201585 -3.355477 4.397566 
1 -1.140447 -3.904518 4.441896 
1 0.610303 -3.950824 4.817057 
1 -0.275791 -2.432212 4.972336 
****************
 
ex2_0_M062X_results_ts_zmat_field_N25.xyz
27
 
6 0.000000 0.000000 0.000000 
6 0.000000 0.000000 1.387186 
6 1.236793 0.000000 -0.605996 
1 -0.875869 -0.300521 -0.558251 
6 2.421557 0.178359 0.271062 
1 -0.882172 -0.350245 1.913913 
6 0.952972 0.869096 2.158075 
1 1.341355 -0.067397 -1.679510 
6 2.700732 -1.138037 1.093845 
1 3.311846 0.404612 -0.311685 
6 2.121455 1.302742 1.272691 
1 1.299116 0.360440 3.059595 
1 0.382346 1.736353 2.503308 
6 1.475256 -1.872202 1.505115 
1 3.301353 -0.884493 1.965226 
1 3.263972 -1.801841 0.437047 
1 3.005727 1.499821 1.878263 
1 1.876018 2.219117 0.734979 
7 0.793358 -2.555482 0.567049 
6 1.230059 -2.201088 2.921762 
8 1.173241 -2.269568 -0.592022 
8 1.902334 -1.772860 3.829420 
8 0.173104 -2.999922 3.119933 
6 -0.072788 -3.335584 4.480319 
1 -0.940393 -3.989046 4.470503 
1 0.787662 -3.846878 4.910624 
1 -0.274419 -2.440109 5.067479 
****************
 
ex2_0_M062X_results_ts_zmat_field_N50.xyz
27
 
6 0.000000 0.000000 0.000000 
6 0.000000 0.000000 1.385669 
6 1.233899 0.000000 -0.612009 
1 -0.882694 -0.277643 -0.559067 
6 2.425799 0.135350 0.258664 
1 -0.887187 -0.338222 1.912147 
6 0.978129 0.830773 2.163511 
1 1.331129 -0.060986 -1.686717 
6 2.684812 -1.208072 1.049497 
1 3.317175 0.354430 -0.324698 
6 2.157657 1.245870 1.284362 
1 1.309941 0.301943 3.059074 
1 0.431770 1.708523 2.521915 
6 1.453568 -1.927420 1.467383 
1 3.304688 -0.982434 1.915052 
1 3.225034 -1.866956 0.368998 
1 3.048050 1.405587 1.891400 
1 1.939914 2.179848 0.765922 
7 0.741614 -2.586984 0.535287 
6 1.212117 -2.254684 2.882339 
8 1.109380 -2.307561 -0.629519 
8 1.902683 -1.856270 3.788751 
8 0.127731 -3.022590 3.091529 
6 -0.113553 -3.337711 4.455826 
1 -1.005019 -3.959432 4.462269 
1 0.732311 -3.875931 4.883072 
1 -0.275803 -2.431942 5.039677 
****************
 
ex2_0_M062X_results_ts_zmat_field_N75.xyz
27
 
6 0.000000 0.000000 0.000000 
6 0.000000 0.000000 1.384165 
6 1.230750 0.000000 -0.618357 
1 -0.889972 -0.251092 -0.559769 
6 2.429466 0.085584 0.244495 
1 -0.893127 -0.323560 1.910179 
6 1.005265 0.785974 2.169555 
1 1.319897 -0.053219 -1.694365 
6 2.663009 -1.288467 0.996704 
1 3.322273 0.296306 -0.339419 
6 2.198186 1.178131 1.297896 
1 1.318728 0.234657 3.058487 
1 0.487156 1.675196 2.542299 
6 1.425200 -1.990231 1.423227 
1 3.305016 -1.096559 1.854286 
1 3.175240 -1.940470 0.288676 
1 3.094103 1.293219 1.906511 
1 2.014481 2.131369 0.802275 
7 0.679695 -2.622950 0.499131 
6 1.189702 -2.316425 2.836546 
8 1.032422 -2.351431 -0.672325 
8 1.899928 -1.950312 3.740520 
8 0.078009 -3.050953 3.058815 
6 -0.156944 -3.344943 4.427165 
1 -1.073067 -3.930682 4.451272 
1 0.671989 -3.912602 4.850521 
1 -0.275490 -2.429944 5.007419 
****************
 
 
 
ex2_0_wB97XD_OptimizedGeometries:
ex2_0_wB97XD_results_int_zmat_field_N100.xyz
27
 
6 0.000000 0.000000 0.000000 
6 0.000000 0.000000 1.503785 
6 1.208105 0.000000 -0.551639 
1 -0.925986 0.024651 -0.562133 
6 2.335262 -0.078255 0.438032 
6 0.757128 -1.296505 1.962492 
1 -0.999078 0.007706 1.932590 
6 0.830430 1.207057 1.990101 
1 1.380297 0.014672 -1.622108 
6 2.123521 -1.351113 1.285078 
1 3.310824 -0.114352 -0.045256 
6 2.246259 1.139142 1.383303 
1 0.869678 1.217275 3.079667 
1 0.315704 2.119066 1.686993 
7 -0.203933 -2.404663 1.602872 
6 0.867973 -1.332770 3.500380 
1 2.897465 -1.433111 2.045322 
1 2.172866 -2.236497 0.651640 
1 2.995650 1.030783 2.167718 
1 2.479041 2.054727 0.838962 
8 0.137427 -3.117805 0.712933 
8 1.908851 -1.467218 4.074052 
8 -0.308723 -1.182449 4.088902 
6 -0.285390 -1.195921 5.530181 
1 -1.319121 -1.080401 5.839833 
1 0.123913 -2.137384 5.891077 
1 0.323435 -0.374502 5.903719 
****************
 
ex2_0_wB97XD_results_int_zmat_field_N25.xyz
27
 
6 0.000000 0.000000 0.000000 
6 0.000000 0.000000 1.503103 
6 1.209037 0.000000 -0.547979 
1 -0.924482 0.007624 -0.562212 
6 2.335744 -0.037878 0.445606 
6 0.784521 -1.268738 1.981478 
1 -1.001264 -0.010387 1.926485 
6 0.799486 1.232305 1.979564 
1 1.384907 0.007389 -1.616289 
6 2.157647 -1.296384 1.319929 
1 3.311347 -0.059256 -0.038011 
6 2.214347 1.196193 1.365035 
1 0.844667 1.252361 3.069927 
1 0.259947 2.127265 1.670199 
7 -0.141876 -2.424883 1.628868 
6 0.859818 -1.286561 3.512457 
1 2.930153 -1.340071 2.085336 
1 2.235968 -2.193068 0.705310 
1 2.971928 1.130127 2.147500 
1 2.412294 2.104753 0.796064 
8 0.249938 -3.148988 0.775695 
8 1.879241 -1.369435 4.138646 
8 -0.345105 -1.187035 4.065382 
6 -0.377436 -1.204431 5.494171 
1 -1.426254 -1.126257 5.765061 
1 0.047713 -2.132995 5.872796 
1 0.186659 -0.364138 5.897657 
****************
 
ex2_0_wB97XD_results_int_zmat_field_N50.xyz
27
 
6 0.000000 0.000000 0.000000 
6 0.000000 0.000000 1.503189 
6 1.208794 0.000000 -0.549028 
1 -0.924939 0.012613 -0.562160 
6 2.335684 -0.050318 0.443390 
6 0.775919 -1.277868 1.975286 
1 -1.000589 -0.004824 1.928371 
6 0.809190 1.224314 1.983131 
1 1.383615 0.009338 -1.617952 
6 2.147349 -1.313386 1.309369 
1 3.311352 -0.076237 -0.040011 
6 2.224269 1.178830 1.370681 
1 0.852928 1.240556 3.073168 
1 0.277165 2.124851 1.676543 
7 -0.160905 -2.418471 1.619418 
6 0.861714 -1.300425 3.508464 
1 2.920186 -1.368255 2.073461 
1 2.217363 -2.206763 0.689106 
1 2.979637 1.100102 2.153605 
1 2.432400 2.089731 0.808998 
8 0.214081 -3.136749 0.751669 
8 1.888675 -1.393194 4.118605 
8 -0.335643 -1.190857 4.071883 
6 -0.351120 -1.206113 5.504814 
1 -1.395983 -1.120647 5.787509 
1 0.073074 -2.136704 5.878436 
1 0.223414 -0.368922 5.898862 
****************
 
ex2_0_wB97XD_results_int_zmat_field_N75.xyz
27
 
6 0.000000 0.000000 0.000000 
6 0.000000 0.000000 1.503373 
6 1.208465 0.000000 -0.550279 
1 -0.925447 0.018028 -0.562133 
6 2.335523 -0.063752 0.440805 
6 0.766992 -1.287167 1.969321 
1 -0.999846 0.001170 1.930444 
6 0.819447 1.215964 1.986561 
1 1.382020 0.011728 -1.619930 
6 2.135994 -1.331699 1.297583 
1 3.311169 -0.094515 -0.042514 
6 2.234885 1.159814 1.376754 
1 0.861196 1.229112 3.076329 
1 0.295617 2.122088 1.681890 
7 -0.181502 -2.411638 1.611640 
6 0.865128 -1.313862 3.504781 
1 2.909492 -1.399352 2.059783 
1 2.196032 -2.221149 0.670785 
1 2.987443 1.066985 2.160420 
1 2.454658 2.073058 0.823244 
8 0.174641 -3.124241 0.729145 
8 1.900079 -1.416770 4.097472 
8 -0.323420 -1.192923 4.080249 
6 -0.319874 -1.205168 5.517313 
1 -1.360137 -1.111531 5.813096 
1 0.103189 -2.137899 5.885895 
1 0.266040 -0.371275 5.900543 
****************
 
ex2_0_wB97XD_results_noField_int_zmat_sp.xyz
27
 
6 0.000000 0.000000 0.000000 
6 0.000000 0.000000 1.503039 
6 1.209065 0.000000 -0.547295 
1 -0.924197 0.003103 -0.562061 
6 2.335610 -0.026867 0.447173 
6 0.792643 -1.260103 1.987662 
1 -1.001905 -0.015376 1.924696 
6 0.790655 1.239731 1.975894 
1 1.385605 0.005816 -1.615133 
6 2.166708 -1.281130 1.329028 
1 3.311044 -0.044197 -0.036819 
6 2.205296 1.211718 1.359417 
1 0.837048 1.263926 3.066609 
1 0.244426 2.129394 1.663381 
7 -0.124376 -2.430973 1.640472 
6 0.860307 -1.272051 3.516416 
1 2.938876 -1.314907 2.095667 
1 2.251962 -2.180617 0.719275 
1 2.964926 1.157401 2.141407 
1 2.393896 2.117804 0.783520 
8 0.281186 -3.159255 0.799323 
8 1.873537 -1.343658 4.156236 
8 -0.350814 -1.183762 4.061323 
6 -0.396758 -1.202464 5.486190 
1 -1.449057 -1.134823 5.747231 
1 0.033193 -2.127293 5.869632 
1 0.154898 -0.356909 5.896960 
****************
 
ex2_0_wB97XD_results_noField_ts_zmat_sp.xyz
27
 
6 0.000000 0.000000 0.000000 
6 0.000000 0.000000 1.389432 
6 1.231838 0.000000 -0.603059 
1 -0.877862 -0.297563 -0.556501 
6 2.417584 0.171703 0.273646 
1 -0.881098 -0.350385 1.915668 
6 0.939089 0.886131 2.151997 
1 1.337178 -0.083033 -1.675022 
6 2.698018 -1.150901 1.077567 
1 3.306350 0.402493 -0.311243 
6 2.126232 1.293902 1.278911 
1 1.267114 0.400319 3.072190 
1 0.363936 1.763177 2.464425 
6 1.474921 -1.867530 1.529853 
1 3.329171 -0.911072 1.931070 
1 3.231942 -1.822302 0.403718 
1 3.007475 1.471403 1.896001 
1 1.908664 2.218866 0.741950 
7 0.775918 -2.577572 0.619792 
6 1.274296 -2.176211 2.959021 
8 1.129629 -2.327666 -0.553916 
8 1.967419 -1.715945 3.838204 
8 0.241905 -2.986199 3.194925 
6 0.021185 -3.321342 4.559770 
1 -0.836560 -3.988575 4.562075 
1 0.892968 -3.822273 4.980981 
1 -0.189622 -2.428615 5.149487 
****************
 
ex2_0_wB97XD_results_ts_zmat_field_N100.xyz
27
 
6 0.000000 0.000000 0.000000 
6 0.000000 0.000000 1.387150 
6 1.220600 0.000000 -0.619756 
1 -0.903093 -0.198526 -0.559063 
6 2.424725 -0.013250 0.232930 
1 -0.900410 -0.300584 1.912382 
6 1.024100 0.751203 2.169617 
1 1.301166 -0.056849 -1.696637 
6 2.591424 -1.442436 0.896068 
1 3.323429 0.178212 -0.349210 
6 2.270237 1.044846 1.332372 
1 1.270496 0.221674 3.091700 
1 0.544492 1.682286 2.490306 
6 1.343740 -2.063779 1.416310 
1 3.318670 -1.336556 1.698893 
1 2.990255 -2.099789 0.123192 
1 3.158329 1.046754 1.962830 
1 2.200832 2.031720 0.874877 
7 0.509235 -2.709253 0.572088 
6 1.189136 -2.332384 2.849405 
8 0.786718 -2.540456 -0.635690 
8 1.990591 -2.009137 3.692319 
8 0.033771 -2.959266 3.178546 
6 -0.137280 -3.171329 4.568075 
1 -1.105849 -3.659176 4.675134 
1 0.653755 -3.805451 4.973284 
1 -0.130019 -2.228989 5.117652 
****************
 
ex2_0_wB97XD_results_ts_zmat_field_N25.xyz
27
 
6 0.000000 0.000000 0.000000 
6 0.000000 0.000000 1.388858 
6 1.228952 0.000000 -0.607247 
1 -0.883920 -0.277008 -0.557247 
6 2.420163 0.133724 0.265188 
1 -0.885110 -0.340608 1.914977 
6 0.958182 0.858698 2.155933 
1 1.328809 -0.079153 -1.680186 
6 2.679417 -1.211702 1.042652 
1 3.311011 0.356272 -0.319083 
6 2.157083 1.245447 1.289370 
1 1.271263 0.362181 3.075667 
1 0.402110 1.746906 2.471703 
6 1.449583 -1.908833 1.505856 
1 3.330378 -0.997723 1.888021 
1 3.187324 -1.882223 0.348282 
1 3.042157 1.389280 1.908965 
1 1.967027 2.184533 0.767620 
7 0.722753 -2.604512 0.605857 
6 1.253654 -2.209693 2.934841 
8 1.065120 -2.369737 -0.574157 
8 1.970509 -1.781401 3.809744 
8 0.187882 -2.979423 3.186632 
6 -0.027470 -3.287809 4.556674 
1 -0.914891 -3.915727 4.579690 
1 0.826399 -3.822079 4.974523 
1 -0.189493 -2.380834 5.140325 
****************
 
ex2_0_wB97XD_results_ts_zmat_field_N50.xyz
27
 
6 0.000000 0.000000 0.000000 
6 0.000000 0.000000 1.388097 
6 1.226212 0.000000 -0.611567 
1 -0.890124 -0.254003 -0.558039 
6 2.422722 0.090556 0.255351 
1 -0.889629 -0.329195 1.914076 
6 0.979228 0.826819 2.160199 
1 1.319915 -0.073458 -1.685687 
6 2.656979 -1.280104 1.001305 
1 3.315742 0.304051 -0.328466 
6 2.191718 1.188525 1.301644 
1 1.274281 0.318575 3.079619 
1 0.445400 1.727593 2.479365 
6 1.420797 -1.955638 1.478700 
1 3.330118 -1.095920 1.836254 
1 3.135170 -1.948217 0.284146 
1 3.079798 1.292334 1.924305 
1 2.034778 2.143124 0.798173 
7 0.662355 -2.635075 0.592061 
6 1.233473 -2.247522 2.908178 
8 0.989043 -2.417500 -0.595643 
8 1.975407 -1.851628 3.776210 
8 0.136592 -2.974987 3.180069 
6 -0.069115 -3.254228 4.556030 
1 -0.984419 -3.840685 4.603038 
1 0.766113 -3.820654 4.970227 
1 -0.180046 -2.334138 5.131256 
****************
 
ex2_0_wB97XD_results_ts_zmat_field_N75.xyz
27
 
6 0.000000 0.000000 0.000000 
6 0.000000 0.000000 1.387598 
6 1.223615 0.000000 -0.615268 
1 -0.896368 -0.228453 -0.558777 
6 2.424100 0.043207 0.245874 
1 -0.894683 -0.316261 1.913186 
6 1.000158 0.792634 2.164870 
1 1.311483 -0.066543 -1.690617 
6 2.628055 -1.354170 0.956356 
1 3.319979 0.246108 -0.336965 
6 2.227972 1.124846 1.315738 
1 1.273827 0.273633 3.085065 
1 0.490483 1.707077 2.485573 
6 1.385168 -2.005039 1.450569 
1 3.324707 -1.204016 1.778827 
1 3.072667 -2.018802 0.215040 
1 3.117353 1.183670 1.941938 
1 2.109427 2.094872 0.832380 
7 0.592884 -2.668207 0.580609 
6 1.209311 -2.287066 2.881059 
8 0.900472 -2.471691 -0.615719 
8 1.977739 -1.925937 3.740074 
8 0.082374 -2.968249 3.176229 
6 -0.110948 -3.216401 4.558282 
1 -1.052499 -3.758486 4.631180 
1 0.704015 -3.814443 4.969538 
1 -0.168781 -2.284670 5.122639 
****************
 
 
 
ex3_OptimizedGeometries:
ex3_2_B3LYP_int_zmat_field_N100.xyz
21
 
1 0.000000 0.000000 0.000000 
6 0.000000 0.000000 1.099405 
6 1.397052 0.000000 1.681717 
8 -0.636408 1.201676 1.560452 
1 -0.604759 -0.845323 1.438140 
6 0.379626 2.104418 1.993965 
6 1.481662 1.226218 2.584582 
6 2.345518 -0.902418 1.459820 
1 -0.068772 2.789098 2.714673 
1 0.764306 2.684784 1.141644 
6 2.839952 1.840281 2.739399 
1 1.148932 0.914570 3.585012 
1 3.304434 -0.782099 1.953001 
6 2.214822 -2.128470 0.610352 
6 3.163756 3.110144 2.525593 
1 3.610008 1.167391 3.102635 
1 1.255852 -2.183041 0.092371 
1 2.316721 -3.029327 1.222039 
1 3.013666 -2.174399 -0.135230 
1 2.442520 3.848808 2.194083 
1 4.171897 3.462686 2.700711 
****************
 
ex3_2_B3LYP_int_zmat_field_N25.xyz
21
 
1 0.000000 0.000000 0.000000 
6 0.000000 0.000000 1.099164 
6 1.411455 0.000000 1.651105 
8 -0.620872 1.190396 1.585658 
1 -0.597958 -0.849288 1.437359 
6 0.411395 2.128271 1.870477 
6 1.555368 1.291903 2.450873 
6 2.333340 -0.936328 1.460728 
1 0.009004 2.867606 2.562382 
1 0.732410 2.637593 0.951049 
6 2.921406 1.908635 2.461182 
1 1.289262 1.058559 3.491825 
1 3.314088 -0.801523 1.906391 
6 2.149974 -2.202591 0.680195 
6 3.225342 3.163437 2.151706 
1 3.721588 1.250499 2.786211 
1 1.160196 -2.277459 0.229131 
1 2.292449 -3.078516 1.320073 
1 2.892027 -2.279362 -0.120107 
1 2.481045 3.884659 1.836542 
1 4.245875 3.519591 2.210224 
****************
 
ex3_2_B3LYP_int_zmat_field_N50.xyz
21
 
1 0.000000 0.000000 0.000000 
6 0.000000 0.000000 1.099083 
6 1.406598 0.000000 1.661444 
8 -0.627530 1.192961 1.578377 
1 -0.599308 -0.848956 1.437006 
6 0.399327 2.116781 1.926762 
6 1.524217 1.260829 2.512111 
6 2.342519 -0.916792 1.446106 
1 -0.022135 2.833194 2.631797 
1 0.748813 2.656915 1.035116 
6 2.887880 1.877135 2.591091 
1 1.225441 0.989278 3.534804 
1 3.315626 -0.787522 1.909067 
6 2.182311 -2.159888 0.625189 
6 3.201977 3.140055 2.328087 
1 3.674769 1.211587 2.932227 
1 1.207678 -2.219899 0.139484 
1 2.301057 -3.052160 1.246791 
1 2.952660 -2.218721 -0.149183 
1 2.468604 3.869532 2.005388 
1 4.218291 3.495206 2.440148 
****************
 
ex3_2_B3LYP_int_zmat_field_N75.xyz
21
 
1 0.000000 0.000000 0.000000 
6 0.000000 0.000000 1.099025 
6 1.401090 0.000000 1.672680 
8 -0.633778 1.196261 1.570095 
1 -0.601019 -0.848410 1.436655 
6 0.384986 2.104642 1.982041 
6 1.492042 1.229690 2.570022 
6 2.350339 -0.898469 1.438853 
1 -0.056205 2.796712 2.699721 
1 0.760822 2.675608 1.120250 
6 2.851318 1.843668 2.713728 
1 1.163633 0.921946 3.573219 
1 3.314892 -0.774612 1.920267 
6 2.214351 -2.119800 0.582531 
6 3.173855 3.112787 2.494231 
1 3.624606 1.170575 3.070181 
1 1.252579 -2.169648 0.069968 
1 2.318688 -3.026074 1.185975 
1 3.006860 -2.159487 -0.170184 
1 2.451448 3.850338 2.164098 
1 4.184226 3.465197 2.656624 
****************
 
ex3_2_B3LYP_noField_int_zmat_sp.xyz
21
 
1 0.000000 0.000000 0.000000 
6 0.000000 0.000000 1.099154 
6 1.415784 0.000000 1.641946 
8 -0.614860 1.187970 1.592272 
1 -0.596824 -0.849644 1.437545 
6 0.420384 2.135170 1.827312 
6 1.577928 1.312736 2.404135 
6 2.329259 -0.947405 1.465794 
1 0.032483 2.892321 2.507619 
1 0.719371 2.619442 0.887754 
6 2.944533 1.927575 2.367326 
1 1.333433 1.106947 3.456263 
1 3.316724 -0.807325 1.895542 
6 2.130185 -2.227593 0.711334 
6 3.241637 3.174467 2.021534 
1 3.752717 1.274708 2.684189 
1 1.131469 -2.309331 0.282309 
1 2.285859 -3.093946 1.361672 
1 2.853422 -2.316910 -0.104889 
1 2.490974 3.889073 1.707206 
1 4.264001 3.529864 2.042256 
****************
 
ex3_2_B3LYP_noField_ts_zmat_sp.xyz
21
 
1 0.000000 0.000000 0.000000 
6 0.000000 0.000000 1.094816 
6 1.380252 0.000000 1.594497 
8 -0.692015 1.180952 1.520619 
1 -0.551410 -0.884146 1.434076 
6 0.000526 1.881342 2.563128 
6 2.619836 0.036100 1.443114 
6 0.673415 0.892491 3.466524 
1 -0.778745 2.431316 3.096624 
1 0.706387 2.606099 2.144488 
6 3.756973 -0.210665 0.523541 
6 1.866106 0.996368 4.151473 
1 -0.042054 0.188539 3.887532 
1 3.417650 -0.548441 -0.458067 
1 4.431087 -0.968154 0.930880 
1 4.347532 0.698965 0.388956 
6 3.038264 1.566584 3.616647 
1 2.008531 0.283998 4.958935 
1 2.967561 2.468838 3.015904 
1 3.126709 0.689604 2.607393 
1 3.939660 1.524826 4.219626 
****************
 
ex3_2_B3LYP_ts_zmat_field_N100.xyz
21
 
1 0.000000 0.000000 0.000000 
6 0.000000 0.000000 1.096518 
6 1.353119 0.000000 1.646660 
8 -0.713918 1.193278 1.489691 
1 -0.563425 -0.879489 1.432628 
6 -0.071628 1.862919 2.597790 
6 2.601694 0.012233 1.578503 
6 0.553893 0.853836 3.506722 
1 -0.882905 2.401729 3.097905 
1 0.655804 2.595635 2.235107 
6 3.818922 -0.287442 0.785985 
6 1.714282 0.941520 4.252321 
1 -0.182795 0.147099 3.885941 
1 3.575054 -0.625086 -0.223779 
1 4.410944 -1.064719 1.273736 
1 4.461902 0.592477 0.715995 
6 2.910614 1.512009 3.788403 
1 1.812678 0.221705 5.058538 
1 2.882512 2.411378 3.179987 
1 3.029848 0.631513 2.772115 
1 3.788064 1.444935 4.421714 
****************
 
ex3_2_B3LYP_ts_zmat_field_N25.xyz
21
 
1 0.000000 0.000000 0.000000 
6 0.000000 0.000000 1.095063 
6 1.374182 0.000000 1.606546 
8 -0.696523 1.183997 1.513639 
1 -0.554138 -0.883022 1.433865 
6 -0.015846 1.875069 2.573658 
6 2.615934 0.032022 1.471778 
6 0.647435 0.879907 3.475781 
1 -0.802877 2.420224 3.101419 
1 0.694593 2.603441 2.169639 
6 3.772702 -0.225335 0.580357 
6 1.832850 0.981175 4.174853 
1 -0.072151 0.174024 3.886729 
1 3.455143 -0.562282 -0.408894 
1 4.429152 -0.987656 1.006296 
1 4.375584 0.678032 0.460652 
6 3.009714 1.553499 3.655724 
1 1.966478 0.266600 4.981446 
1 2.946821 2.455787 3.054178 
1 3.106155 0.677775 2.645282 
1 3.906029 1.506918 4.265154 
****************
 
ex3_2_B3LYP_ts_zmat_field_N50.xyz
21
 
1 0.000000 0.000000 0.000000 
6 0.000000 0.000000 1.095428 
6 1.367709 0.000000 1.619204 
8 -0.701672 1.187040 1.506157 
1 -0.557050 -0.881871 1.433553 
6 -0.033274 1.869973 2.582844 
6 2.611731 0.026932 1.503397 
6 0.619359 0.869454 3.485316 
1 -0.828250 2.411437 3.103350 
1 0.682010 2.601042 2.192869 
6 3.788354 -0.242758 0.642260 
6 1.797083 0.967499 4.199019 
1 -0.104957 0.162436 3.886247 
1 3.493776 -0.578800 -0.354452 
1 4.425047 -1.010488 1.087471 
1 4.404476 0.653387 0.538603 
6 2.979401 1.540623 3.696503 
1 1.920738 0.251101 5.005247 
1 2.925901 2.442371 3.093247 
1 3.083513 0.664642 2.684750 
1 3.870193 1.488488 4.312981 
****************
 
ex3_2_B3LYP_ts_zmat_field_N75.xyz
21
 
1 0.000000 0.000000 0.000000 
6 0.000000 0.000000 1.095910 
6 1.360709 0.000000 1.632550 
8 -0.707461 1.190113 1.498221 
1 -0.560133 -0.880704 1.433136 
6 -0.051810 1.865905 2.590899 
6 2.607059 0.020369 1.538850 
6 0.588309 0.860746 3.495624 
1 -0.854865 2.405239 3.102231 
1 0.669115 2.598418 2.214654 
6 3.803891 -0.263379 0.710606 
6 1.757730 0.954271 4.224805 
1 -0.141697 0.153441 3.886020 
1 3.533871 -0.599657 -0.292978 
1 4.419199 -1.036089 1.176443 
1 4.433356 0.624977 0.623474 
6 2.946545 1.526783 3.740621 
1 1.869678 0.236129 5.030931 
1 2.904593 2.427575 3.135057 
1 3.058211 0.649230 2.726952 
1 3.831084 1.467839 4.365045 
****************
 
 
 
ex3_2_B3LYPD3_OptimizedGeometries:
ex3_2_B3LYPD3_results_int_zmat_field_N100.xyz
21
 
1 0.000000 0.000000 0.000000 
6 0.000000 0.000000 1.099579 
6 1.398954 0.000000 1.676603 
8 -0.634241 1.202631 1.562751 
1 -0.601278 -0.846801 1.439988 
6 0.390068 2.106951 1.971172 
6 1.489707 1.230579 2.569248 
6 2.340514 -0.908299 1.454663 
1 -0.045098 2.809988 2.682259 
1 0.775377 2.666998 1.104782 
6 2.849393 1.840582 2.715783 
1 1.155333 0.927543 3.571457 
1 3.303443 -0.793221 1.940880 
6 2.191231 -2.136885 0.611907 
6 3.170542 3.111001 2.502046 
1 3.621000 1.164349 3.069091 
1 1.226890 -2.184960 0.102933 
1 2.289756 -3.035273 1.227655 
1 2.982740 -2.193116 -0.140736 
1 2.444153 3.849077 2.180259 
1 4.179784 3.464899 2.668169 
****************
 
ex3_2_B3LYPD3_results_int_zmat_field_N25.xyz
21
 
1 0.000000 0.000000 0.000000 
6 0.000000 0.000000 1.099185 
6 1.412817 0.000000 1.646554 
8 -0.620537 1.190258 1.588363 
1 -0.593638 -0.851969 1.438382 
6 0.415857 2.123499 1.873912 
6 1.551161 1.280203 2.461074 
6 2.336663 -0.928612 1.435096 
1 0.018447 2.869344 2.561674 
1 0.746642 2.626361 0.953752 
6 2.916925 1.893665 2.493573 
1 1.269380 1.035899 3.495137 
1 3.320164 -0.799539 1.875800 
6 2.146930 -2.180874 0.633678 
6 3.220995 3.153605 2.206691 
1 3.713607 1.228574 2.812659 
1 1.155799 -2.244245 0.183248 
1 2.286331 -3.067574 1.259199 
1 2.887316 -2.246440 -0.169081 
1 2.476070 3.877758 1.899528 
1 4.240178 3.511520 2.277203 
****************
 
ex3_2_B3LYPD3_results_int_zmat_field_N50.xyz
21
 
1 0.000000 0.000000 0.000000 
6 0.000000 0.000000 1.099164 
6 1.407910 0.000000 1.657144 
8 -0.626756 1.193105 1.580850 
1 -0.595253 -0.851282 1.438177 
6 0.405141 2.114426 1.920541 
6 1.524396 1.255213 2.512014 
6 2.341961 -0.914877 1.431226 
1 -0.008531 2.841046 2.619689 
1 0.760364 2.643453 1.023824 
6 2.887909 1.867708 2.600013 
1 1.216478 0.980574 3.530879 
1 3.317894 -0.791351 1.889329 
6 2.170859 -2.150931 0.601840 
6 3.200189 3.133677 2.350717 
1 3.673605 1.196602 2.932590 
1 1.192448 -2.203002 0.122363 
1 2.289251 -3.047876 1.216644 
1 2.935627 -2.206671 -0.178250 
1 2.464037 3.864614 2.037479 
1 4.215767 3.490184 2.465435 
****************
 
ex3_2_B3LYPD3_results_int_zmat_field_N75.xyz
21
 
1 0.000000 0.000000 0.000000 
6 0.000000 0.000000 1.099220 
6 1.402920 0.000000 1.667676 
8 -0.631640 1.197201 1.572325 
1 -0.597535 -0.849940 1.438426 
6 0.394876 2.107058 1.959824 
6 1.499846 1.233962 2.554871 
6 2.345388 -0.904252 1.433776 
1 -0.033505 2.816824 2.667903 
1 0.771037 2.658197 1.084554 
6 2.860327 1.844308 2.690010 
1 1.170102 0.934634 3.559852 
1 3.313850 -0.785551 1.908216 
6 2.191392 -2.128030 0.583955 
6 3.179519 3.114158 2.470709 
1 3.635439 1.168175 3.036281 
1 1.224261 -2.172014 0.080602 
1 2.293073 -3.031932 1.191277 
1 2.976434 -2.177258 -0.175971 
1 2.451555 3.850806 2.150582 
1 4.190751 3.468404 2.623771 
****************
 
ex3_2_B3LYPD3_results_noField_int_zmat_sp.xyz
21
 
1 0.000000 0.000000 0.000000 
6 0.000000 0.000000 1.099199 
6 1.417166 0.000000 1.637315 
8 -0.614734 1.187578 1.595130 
1 -0.592415 -0.852484 1.438460 
6 0.424341 2.130401 1.831962 
6 1.573716 1.301185 2.415185 
6 2.332737 -0.939776 1.439109 
1 0.040947 2.893068 2.508627 
1 0.732919 2.609391 0.892195 
6 2.940265 1.914057 2.400218 
1 1.313927 1.083872 3.461070 
1 3.322914 -0.805310 1.863790 
6 2.127890 -2.205539 0.662127 
6 3.237045 3.166996 2.077507 
1 3.745445 1.254550 2.710539 
1 1.126854 -2.277672 0.236184 
1 2.284462 -3.083620 1.296265 
1 2.847300 -2.280172 -0.158885 
1 2.485371 3.884447 1.771977 
1 4.258112 3.525206 2.109865 
****************
 
ex3_2_B3LYPD3_results_noField_ts_zmat_sp.xyz
21
 
1 0.000000 0.000000 0.000000 
6 0.000000 0.000000 1.094882 
6 1.379445 0.000000 1.593302 
8 -0.690681 1.182484 1.521331 
1 -0.550039 -0.884092 1.436679 
6 -0.001406 1.872089 2.573877 
6 2.618622 0.055833 1.447872 
6 0.659018 0.874042 3.475982 
1 -0.780054 2.425005 3.105205 
1 0.714689 2.592929 2.165407 
6 3.758215 -0.155741 0.523436 
6 1.848691 0.974980 4.166086 
1 -0.059817 0.164493 3.880802 
1 3.422748 -0.485297 -0.462230 
1 4.447938 -0.904828 0.919942 
1 4.328771 0.768702 0.403243 
6 3.015651 1.563001 3.640246 
1 1.994920 0.254027 4.964980 
1 2.934379 2.466043 3.042417 
1 3.114754 0.691953 2.617745 
1 3.918406 1.525099 4.241159 
****************
 
ex3_2_B3LYPD3_results_ts_zmat_field_N100.xyz
21
 
1 0.000000 0.000000 0.000000 
6 0.000000 0.000000 1.096603 
6 1.351971 0.000000 1.646276 
8 -0.713258 1.194859 1.489683 
1 -0.561863 -0.879530 1.435223 
6 -0.076251 1.853651 2.607933 
6 2.600342 0.029415 1.588106 
6 0.534969 0.835611 3.516106 
1 -0.887337 2.396048 3.104503 
1 0.661724 2.581735 2.256740 
6 3.823872 -0.241803 0.795935 
6 1.691029 0.919058 4.268267 
1 -0.205124 0.123559 3.877320 
1 3.587225 -0.571344 -0.218152 
1 4.426679 -1.014359 1.277887 
1 4.451192 0.650515 0.739693 
6 2.882900 1.506695 3.815595 
1 1.791834 0.190398 5.065972 
1 2.845694 2.407080 3.209471 
1 3.014780 0.631254 2.786112 
1 3.760949 1.442637 4.448154 
****************
 
ex3_2_B3LYPD3_results_ts_zmat_field_N25.xyz
21
 
1 0.000000 0.000000 0.000000 
6 0.000000 0.000000 1.095131 
6 1.373259 0.000000 1.605662 
8 -0.695415 1.185502 1.514160 
1 -0.552732 -0.883001 1.436431 
6 -0.018560 1.865774 2.584261 
6 2.614720 0.051290 1.477871 
6 0.631849 0.861503 3.485240 
1 -0.805129 2.413997 3.109507 
1 0.702214 2.590044 2.190738 
6 3.774876 -0.172505 0.582660 
6 1.813937 0.959605 4.189865 
1 -0.091117 0.150093 3.879593 
1 3.461854 -0.501447 -0.410670 
1 4.446020 -0.927191 0.999103 
1 4.358718 0.745160 0.476873 
6 2.985719 1.549701 3.680329 
1 1.951071 0.236416 4.987918 
1 2.912462 2.452783 3.081504 
1 3.093486 0.679624 2.656650 
1 3.883196 1.506925 4.288052 
****************
 
ex3_2_B3LYPD3_results_ts_zmat_field_N50.xyz
21
 
1 0.000000 0.000000 0.000000 
6 0.000000 0.000000 1.095499 
6 1.366739 0.000000 1.618455 
8 -0.700695 1.188553 1.506558 
1 -0.555598 -0.881865 1.436134 
6 -0.036373 1.860828 2.593104 
6 2.610527 0.045476 1.510351 
6 0.603120 0.851357 3.494582 
1 -0.830892 2.405585 3.110856 
1 0.689238 2.587572 2.213668 
6 3.791333 -0.192417 0.646448 
6 1.777303 0.945974 4.214040 
1 -0.124576 0.138989 3.878725 
1 3.501870 -0.520418 -0.354378 
1 4.441585 -0.953517 1.083293 
1 4.389600 0.717377 0.556415 
6 2.954731 1.536476 3.721409 
1 1.904157 0.221032 5.011858 
1 2.891290 2.438980 3.120585 
1 3.070390 0.665829 2.696605 
1 3.846566 1.487927 4.336410 
****************
 
ex3_2_B3LYPD3_results_ts_zmat_field_N75.xyz
21
 
1 0.000000 0.000000 0.000000 
6 0.000000 0.000000 1.095987 
6 1.359668 0.000000 1.631962 
8 -0.706626 1.191652 1.498455 
1 -0.558630 -0.880719 1.435726 
6 -0.055529 1.856755 2.601027 
6 2.605819 0.038232 1.546930 
6 0.570999 0.842681 3.504862 
1 -0.858219 2.399533 3.109288 
1 0.675784 2.584785 2.235656 
6 3.807796 -0.215384 0.717254 
6 1.736553 0.932431 4.240130 
1 -0.162389 0.130086 3.878004 
1 3.543762 -0.543574 -0.290535 
1 4.435395 -0.982432 1.175932 
1 4.420520 0.686000 0.643683 
6 2.920680 1.522123 3.766366 
1 1.851348 0.205662 5.037852 
1 2.869191 2.423750 3.163100 
1 3.044325 0.649724 2.739665 
1 3.806082 1.466509 4.389625 
****************
 
 
 
ex3_2_M062X_OptimizedGeometries:
ex3_2_M062X_results_int_zmat_field_N100.xyz
21
 
1 0.000000 0.000000 0.000000 
6 0.000000 0.000000 1.097889 
6 1.400885 0.000000 1.669303 
8 -0.617980 1.200989 1.557949 
1 -0.601033 -0.842860 1.444080 
6 0.411524 2.107576 1.911560 
6 1.506312 1.246365 2.529245 
6 2.332523 -0.916429 1.457359 
1 -0.006175 2.847057 2.594643 
1 0.797137 2.617303 1.016041 
6 2.868229 1.855370 2.622346 
1 1.184534 0.976157 3.543237 
1 3.300795 -0.801881 1.933499 
6 2.148871 -2.152219 0.634500 
6 3.165634 3.121170 2.367093 
1 3.656088 1.192233 2.964825 
1 1.171919 -2.183269 0.151325 
1 2.244917 -3.042043 1.260108 
1 2.920939 -2.227731 -0.133700 
1 2.414275 3.837717 2.054060 
1 4.175379 3.490095 2.488314 
****************
 
ex3_2_M062X_results_int_zmat_field_N25.xyz
21
 
1 0.000000 0.000000 0.000000 
6 0.000000 0.000000 1.097652 
6 1.414291 0.000000 1.639635 
8 -0.605302 1.188691 1.583110 
1 -0.593130 -0.848597 1.442444 
6 0.432234 2.117513 1.833526 
6 1.558354 1.282987 2.438796 
6 2.335176 -0.925733 1.421611 
1 0.045653 2.890086 2.496536 
1 0.768594 2.579555 0.895240 
6 2.923397 1.892746 2.439817 
1 1.279260 1.058131 3.476298 
1 3.323171 -0.797299 1.852207 
6 2.119589 -2.172388 0.620586 
6 3.205672 3.148338 2.125383 
1 3.730765 1.237778 2.752648 
1 1.119870 -2.212444 0.188901 
1 2.253669 -3.060385 1.242148 
1 2.845233 -2.243208 -0.192417 
1 2.440324 3.853870 1.824452 
1 4.221301 3.519003 2.166202 
****************
 
ex3_2_M062X_results_int_zmat_field_N50.xyz
21
 
1 0.000000 0.000000 0.000000 
6 0.000000 0.000000 1.097629 
6 1.409793 0.000000 1.649544 
8 -0.610681 1.191696 1.575813 
1 -0.594965 -0.847518 1.442444 
6 0.424094 2.111716 1.869700 
6 1.537094 1.264845 2.479153 
6 2.337388 -0.917410 1.425093 
1 0.024756 2.869716 2.542369 
1 0.780995 2.594933 0.949278 
6 2.901180 1.874746 2.522450 
1 1.238199 1.017169 3.505873 
1 3.318558 -0.794133 1.872072 
6 2.135799 -2.154464 0.606594 
6 3.190259 3.135817 2.237170 
1 3.700463 1.215426 2.846061 
1 1.146463 -2.186537 0.150475 
1 2.250975 -3.047583 1.224374 
1 2.882632 -2.222604 -0.187030 
1 2.431180 3.846565 1.931811 
1 4.204007 3.506024 2.312973 
****************
 
ex3_2_M062X_results_int_zmat_field_N75.xyz
21
 
1 0.000000 0.000000 0.000000 
6 0.000000 0.000000 1.097666 
6 1.404886 0.000000 1.660276 
8 -0.615517 1.195474 1.567543 
1 -0.597285 -0.846060 1.442580 
6 0.415547 2.107054 1.901237 
6 1.516358 1.249339 2.515005 
6 2.337688 -0.912103 1.435655 
1 0.003998 2.851951 2.581656 
1 0.791163 2.608828 0.997735 
6 2.878767 1.858774 2.595959 
1 1.199831 0.982581 3.531604 
1 3.311493 -0.793774 1.899492 
6 2.149471 -2.142838 0.605383 
6 3.173541 3.123888 2.335056 
1 3.670226 1.195918 2.930900 
1 1.169639 -2.169820 0.128323 
1 2.249083 -3.038528 1.222037 
1 2.914606 -2.210594 -0.170487 
1 2.420286 3.838925 2.024309 
1 4.184695 3.493264 2.442509 
****************
 
ex3_2_M062X_results_noField_int_zmat_sp.xyz
21
 
1 0.000000 0.000000 0.000000 
6 0.000000 0.000000 1.097699 
6 1.418324 0.000000 1.630813 
8 -0.600410 1.185808 1.589732 
1 -0.591626 -0.849556 1.442287 
6 0.438821 2.122000 1.799998 
6 1.576564 1.298688 2.401943 
6 2.333677 -0.932737 1.418766 
1 0.063451 2.907792 2.453377 
1 0.756220 2.564069 0.846165 
6 2.941747 1.907449 2.366813 
1 1.313752 1.094549 3.448010 
1 3.327885 -0.799369 1.833839 
6 2.106411 -2.187591 0.633066 
6 3.218331 3.156560 2.023172 
1 3.755366 1.257017 2.673757 
1 1.097673 -2.235277 0.224188 
1 2.258708 -3.071377 1.256857 
1 2.811941 -2.259830 -0.197523 
1 2.448361 3.856570 1.721895 
1 4.234872 3.526881 2.033961 
****************
 
ex3_2_M062X_results_noField_ts_zmat_sp.xyz
21
 
1 0.000000 0.000000 0.000000 
6 0.000000 0.000000 1.092458 
6 1.388798 0.000000 1.589112 
8 -0.669646 1.175657 1.527285 
1 -0.544628 -0.883578 1.439035 
6 0.034108 1.842294 2.570318 
6 2.620166 0.036682 1.411267 
6 0.704034 0.814134 3.432923 
1 -0.725088 2.388993 3.132199 
1 0.751104 2.560328 2.160825 
6 3.772420 -0.161729 0.502315 
6 1.884031 0.911054 4.133200 
1 -0.014127 0.093469 3.819575 
1 3.449386 -0.473239 -0.491356 
1 4.449777 -0.918813 0.899673 
1 4.342964 0.763705 0.408995 
6 3.040786 1.516775 3.610535 
1 2.036081 0.178886 4.919587 
1 2.943438 2.420548 3.016653 
1 3.137777 0.659818 2.606899 
1 3.946454 1.483311 4.205163 
****************
 
ex3_2_M062X_results_ts_zmat_field_N100.xyz
21
 
1 0.000000 0.000000 0.000000 
6 0.000000 0.000000 1.094025 
6 1.364861 0.000000 1.637938 
8 -0.694832 1.179486 1.503783 
1 -0.552511 -0.882941 1.435365 
6 -0.031806 1.824457 2.600424 
6 2.605779 0.019961 1.526035 
6 0.605130 0.781402 3.464645 
1 -0.819377 2.359621 3.136109 
1 0.699880 2.550454 2.235528 
6 3.831231 -0.213525 0.728274 
6 1.756643 0.872494 4.217347 
1 -0.128048 0.058800 3.820125 
1 3.598372 -0.525466 -0.290340 
1 4.445865 -0.983026 1.196491 
1 4.437378 0.692398 0.691540 
6 2.931285 1.480020 3.752026 
1 1.874613 0.139556 5.008027 
1 2.868026 2.377795 3.144734 
1 3.053853 0.614230 2.752166 
1 3.818051 1.430917 4.372427 
****************
 
ex3_2_M062X_results_ts_zmat_field_N25.xyz
21
 
1 0.000000 0.000000 0.000000 
6 0.000000 0.000000 1.092689 
6 1.383055 0.000000 1.601099 
8 -0.675405 1.176564 1.521861 
1 -0.546388 -0.883476 1.438048 
6 0.017522 1.835652 2.580345 
6 2.616812 0.033852 1.438291 
6 0.679852 0.802192 3.441156 
1 -0.749134 2.377618 3.137131 
1 0.738028 2.557125 2.183797 
6 3.788133 -0.171199 0.555824 
6 1.852691 0.897904 4.154843 
1 -0.041558 0.079879 3.818937 
1 3.487168 -0.481234 -0.445282 
1 4.450890 -0.931918 0.969969 
1 4.367596 0.749875 0.477470 
6 3.013238 1.506104 3.646721 
1 1.997090 0.164715 4.941416 
1 2.922670 2.409265 3.050889 
1 3.118117 0.649115 2.643752 
1 3.914223 1.469419 4.247699 
****************
 
ex3_2_M062X_results_ts_zmat_field_N50.xyz
21
 
1 0.000000 0.000000 0.000000 
6 0.000000 0.000000 1.093035 
6 1.377316 0.000000 1.612869 
8 -0.681471 1.177558 1.516053 
1 -0.548290 -0.883279 1.437244 
6 0.001619 1.831287 2.587747 
6 2.613398 0.030235 1.465368 
6 0.656361 0.794261 3.448669 
1 -0.771972 2.370090 3.138502 
1 0.725464 2.554978 2.202057 
6 3.802815 -0.183068 0.609614 
6 1.822471 0.889105 4.174818 
1 -0.068436 0.071379 3.819257 
1 3.523704 -0.493433 -0.397758 
1 4.450930 -0.946529 1.041212 
1 4.390752 0.733492 0.544610 
6 2.987036 1.498029 3.680033 
1 1.959093 0.155978 4.962599 
1 2.904156 2.399621 3.080754 
1 3.098169 0.638897 2.678361 
1 3.883653 1.458030 4.286951 
****************
 
ex3_2_M062X_results_ts_zmat_field_N75.xyz
21
 
1 0.000000 0.000000 0.000000 
6 0.000000 0.000000 1.093479 
6 1.371271 0.000000 1.625114 
8 -0.687940 1.178517 1.510069 
1 -0.550316 -0.883111 1.436348 
6 -0.014777 1.827537 2.594453 
6 2.609758 0.025612 1.494528 
6 0.631532 0.787308 3.456497 
1 -0.795324 2.364074 3.138200 
1 0.712784 2.552726 2.219284 
6 3.817220 -0.197140 0.666947 
6 1.790558 0.880600 4.195627 
1 -0.097184 0.064329 3.819668 
1 3.560769 -0.507963 -0.346324 
1 4.449258 -0.963663 1.116464 
1 4.414143 0.714327 0.615923 
6 2.959825 1.489299 3.715074 
1 1.918390 0.147550 4.984780 
1 2.886023 2.389113 3.111979 
1 3.076836 0.627251 2.714451 
1 3.851719 1.445163 4.328457 
****************
 
 
 
ex3_2_wB97XD_OptimizedGeometries:
ex3_2_wB97XD_results_int_zmat_field_N100.xyz
21
 
1 0.000000 0.000000 0.000000 
6 0.000000 0.000000 1.099614 
6 1.400005 0.000000 1.668018 
8 -0.625426 1.190751 1.564615 
1 -0.596346 -0.849316 1.441014 
6 0.393584 2.102092 1.928702 
6 1.508821 1.249969 2.522455 
6 2.328677 -0.920339 1.463797 
1 -0.029261 2.820309 2.631822 
1 0.760018 2.642976 1.042091 
6 2.867487 1.869990 2.601716 
1 1.210618 0.976952 3.542919 
1 3.296378 -0.803506 1.940435 
6 2.156621 -2.162219 0.649940 
6 3.167534 3.132596 2.338337 
1 3.657985 1.211373 2.946873 
1 1.184045 -2.207550 0.156983 
1 2.255251 -3.047110 1.283075 
1 2.935800 -2.238469 -0.112070 
1 2.420885 3.852861 2.021051 
1 4.179521 3.497868 2.456107 
****************
 
ex3_2_wB97XD_results_int_zmat_field_N25.xyz
21
 
1 0.000000 0.000000 0.000000 
6 0.000000 0.000000 1.099039 
6 1.412187 0.000000 1.640474 
8 -0.612491 1.179857 1.587869 
1 -0.589608 -0.853917 1.439208 
6 0.414314 2.113281 1.850721 
6 1.557641 1.286258 2.434170 
6 2.329506 -0.931720 1.436523 
1 0.022170 2.866433 2.533400 
1 0.735144 2.606057 0.921406 
6 2.919008 1.905344 2.426141 
1 1.298975 1.058366 3.476472 
1 3.315347 -0.801891 1.871989 
6 2.126381 -2.187234 0.648425 
6 3.205199 3.159037 2.110913 
1 3.728134 1.252221 2.738947 
1 1.129738 -2.245374 0.209945 
1 2.266640 -3.067800 1.280418 
1 2.857318 -2.260386 -0.160773 
1 2.445510 3.870376 1.808247 
1 4.223323 3.524348 2.152263 
****************
 
ex3_2_wB97XD_results_int_zmat_field_N50.xyz
21
 
1 0.000000 0.000000 0.000000 
6 0.000000 0.000000 1.099120 
6 1.408115 0.000000 1.649653 
8 -0.617862 1.182525 1.580974 
1 -0.591099 -0.853129 1.439362 
6 0.406255 2.107076 1.886514 
6 1.537427 1.268322 2.473753 
6 2.332229 -0.922964 1.437130 
1 0.001524 2.845135 2.578717 
1 0.746424 2.620922 0.975084 
6 2.898012 1.888009 2.506857 
1 1.259708 1.017700 3.505819 
1 3.311763 -0.798152 1.887451 
6 2.142593 -2.168066 0.630282 
6 3.191238 3.146034 2.216104 
1 3.698818 1.231941 2.833729 
1 1.156577 -2.217128 0.166672 
1 2.263205 -3.054684 1.257530 
1 2.895010 -2.237773 -0.159067 
1 2.438122 3.861495 1.905825 
1 4.207371 3.511255 2.291565 
****************
 
ex3_2_wB97XD_results_int_zmat_field_N75.xyz
21
 
1 0.000000 0.000000 0.000000 
6 0.000000 0.000000 1.099266 
6 1.403644 0.000000 1.659528 
8 -0.622504 1.186090 1.573243 
1 -0.593084 -0.851981 1.439625 
6 0.397969 2.102159 1.917983 
6 1.517881 1.252860 2.508886 
6 2.333258 -0.916738 1.444013 
1 -0.018732 2.826619 2.617923 
1 0.755870 2.634547 1.023498 
6 2.876979 1.872635 2.578056 
1 1.223598 0.983221 3.531489 
1 3.306085 -0.796571 1.909450 
6 2.156583 -2.154330 0.623673 
6 3.175249 3.134604 2.310177 
1 3.670352 1.213633 2.916274 
1 1.181313 -2.195715 0.136400 
1 2.258177 -3.044600 1.248917 
1 2.929142 -2.224035 -0.145752 
1 2.427399 3.853807 1.994645 
1 4.188669 3.499700 2.415869 
****************
 
ex3_2_wB97XD_results_noField_int_zmat_sp.xyz
21
 
1 0.000000 0.000000 0.000000 
6 0.000000 0.000000 1.099022 
6 1.416217 0.000000 1.631605 
8 -0.606214 1.178239 1.593386 
1 -0.589122 -0.853679 1.439739 
6 0.423082 2.119821 1.809096 
6 1.578723 1.305869 2.389931 
6 2.326009 -0.941882 1.440291 
1 0.044433 2.890225 2.479520 
1 0.723451 2.587931 0.860921 
6 2.940516 1.922170 2.337984 
1 1.339606 1.104382 3.442387 
1 3.318062 -0.806521 1.860522 
6 2.108525 -2.210265 0.676105 
6 3.220800 3.167908 1.988026 
1 3.756413 1.273618 2.643753 
1 1.103859 -2.274608 0.257856 
1 2.260976 -3.082439 1.317377 
1 2.821653 -2.294431 -0.147938 
1 2.455788 3.873236 1.685542 
1 4.240260 3.531974 1.993822 
****************
 
ex3_2_wB97XD_results_noField_ts_zmat_sp.xyz
21
 
1 0.000000 0.000000 0.000000 
6 0.000000 0.000000 1.093456 
6 1.386663 0.000000 1.587095 
8 -0.672300 1.172171 1.527313 
1 -0.545107 -0.886311 1.436422 
6 0.026711 1.840518 2.568883 
6 2.615011 0.039217 1.399681 
6 0.707601 0.821682 3.432853 
1 -0.736044 2.380585 3.133683 
1 0.735653 2.569575 2.161438 
6 3.756825 -0.157878 0.481989 
6 1.890021 0.924128 4.125129 
1 -0.005401 0.103972 3.835026 
1 3.427207 -0.479591 -0.507570 
1 4.445866 -0.907230 0.876247 
1 4.320843 0.770877 0.374005 
6 3.049699 1.520257 3.590765 
1 2.045169 0.193235 4.912686 
1 2.952558 2.438468 3.017420 
1 3.141179 0.684948 2.600016 
1 3.953892 1.485588 4.190083 
****************
 
ex3_2_wB97XD_results_ts_zmat_field_N100.xyz
21
 
1 0.000000 0.000000 0.000000 
6 0.000000 0.000000 1.094896 
6 1.362271 0.000000 1.635875 
8 -0.693680 1.181141 1.501844 
1 -0.555280 -0.883050 1.434513 
6 -0.036415 1.823316 2.599423 
6 2.600796 0.015272 1.517334 
6 0.607217 0.787017 3.465560 
1 -0.828193 2.352525 3.137302 
1 0.690074 2.559397 2.239821 
6 3.819741 -0.233139 0.719633 
6 1.760415 0.877943 4.212448 
1 -0.123479 0.067543 3.833145 
1 3.582626 -0.550265 -0.297607 
1 4.429279 -1.006556 1.189505 
1 4.436384 0.666055 0.674467 
6 2.942417 1.470475 3.738029 
1 1.877598 0.142552 5.001300 
1 2.884144 2.384707 3.153148 
1 3.056717 0.629144 2.748423 
1 3.826313 1.413983 4.363680 
****************
 
ex3_2_wB97XD_results_ts_zmat_field_N25.xyz
21
 
1 0.000000 0.000000 0.000000 
6 0.000000 0.000000 1.093676 
6 1.381439 0.000000 1.597640 
8 -0.676566 1.174299 1.522106 
1 -0.547265 -0.885593 1.436114 
6 0.013056 1.834812 2.578197 
6 2.611976 0.034930 1.423426 
6 0.687098 0.810968 3.440194 
1 -0.756519 2.370290 3.138739 
1 0.725225 2.567134 2.182849 
6 3.772525 -0.173085 0.532417 
6 1.863437 0.912092 4.144188 
1 -0.028878 0.091779 3.834708 
1 3.463983 -0.494740 -0.464003 
1 4.445073 -0.927025 0.945247 
1 4.348182 0.749717 0.437424 
6 3.027009 1.509144 3.622184 
1 2.011707 0.180053 4.931622 
1 2.936665 2.426792 3.046822 
1 3.124006 0.673829 2.632106 
1 3.927243 1.470580 4.226532 
****************
 
ex3_2_wB97XD_results_ts_zmat_field_N50.xyz
21
 
1 0.000000 0.000000 0.000000 
6 0.000000 0.000000 1.093994 
6 1.375611 0.000000 1.609368 
8 -0.681718 1.176535 1.515801 
1 -0.549706 -0.884767 1.435756 
6 -0.002221 1.830501 2.585805 
6 2.608670 0.029654 1.451188 
6 0.663154 0.802395 3.448055 
1 -0.778924 2.362949 3.140139 
1 0.714068 2.564823 2.202170 
6 3.788559 -0.190780 0.589243 
6 1.832561 0.901222 4.165137 
1 -0.056891 0.082621 3.834441 
1 3.502466 -0.510133 -0.414633 
1 4.441331 -0.951595 1.020327 
1 4.378086 0.724531 0.510262 
6 3.001271 1.497848 3.657204 
1 1.972077 0.168289 4.953033 
1 2.919691 2.414473 3.078901 
1 3.103904 0.661133 2.667764 
1 3.896786 1.454483 4.267695 
****************
 
ex3_2_wB97XD_results_ts_zmat_field_N75.xyz
21
 
1 0.000000 0.000000 0.000000 
6 0.000000 0.000000 1.094397 
6 1.369145 0.000000 1.622329 
8 -0.687480 1.178786 1.509028 
1 -0.552385 -0.883950 1.435149 
6 -0.019129 1.826292 2.593302 
6 2.604944 0.023339 1.482978 
6 0.635971 0.793760 3.456733 
1 -0.803429 2.356384 3.140073 
1 0.701985 2.562052 2.222040 
6 3.804532 -0.210081 0.652244 
6 1.797457 0.889061 4.188500 
1 -0.089034 0.073709 3.833723 
1 3.542495 -0.527433 -0.358818 
1 4.436277 -0.977585 1.102127 
1 4.407700 0.697422 0.590436 
6 2.972396 1.484480 3.696949 
1 1.926469 0.154750 4.976673 
1 2.901553 2.400156 3.115728 
1 3.081137 0.646088 2.707439 
1 3.862321 1.435028 4.314769 
****************
 
 
 
ex4_OptimizedGeometries:
ex4_0_B3LYP_int_zmat_field_N100.xyz
17
 
6 0.000000 0.000000 0.000000 
6 0.000000 0.000000 1.456590 
6 0.952965 0.000000 -0.913528 
1 -0.963913 0.148763 -0.482473 
8 1.668395 -0.040515 -1.831227 
6 1.024766 -0.101784 2.328805 
1 -0.984365 0.164293 1.876331 
6 2.417277 -0.351988 2.071367 
1 0.767130 0.043456 3.373772 
6 3.088129 -1.026569 1.053888 
7 3.388397 0.052795 2.966261 
1 2.626288 -1.544517 0.230615 
6 4.468005 -1.002857 1.346962 
6 4.622818 -0.318202 2.533314 
1 3.220704 0.613529 3.785875 
1 5.265407 -1.439759 0.769937 
1 5.510746 -0.067990 3.089369 
****************
 
ex4_0_B3LYP_int_zmat_field_N25.xyz
17
 
6 0.000000 0.000000 0.000000 
6 0.000000 0.000000 1.455306 
6 1.007772 0.000000 -0.852378 
1 -0.951541 0.131297 -0.505682 
8 1.831223 -0.012375 -1.668333 
6 0.971516 -0.305867 2.337027 
1 -0.945789 0.323230 1.872468 
6 2.297493 -0.830223 2.108629 
1 0.723274 -0.138410 3.381047 
6 2.868264 -1.591482 1.096264 
7 3.279166 -0.668375 3.066662 
1 2.363158 -1.953365 0.217766 
6 4.206528 -1.870838 1.457234 
6 4.435658 -1.279645 2.678159 
1 3.173355 -0.114734 3.899160 
1 4.921825 -2.443846 0.891287 
1 5.321540 -1.243072 3.288689 
****************
 
ex4_0_B3LYP_int_zmat_field_N50.xyz
17
 
6 0.000000 0.000000 0.000000 
6 0.000000 0.000000 1.455961 
6 0.991924 0.000000 -0.870764 
1 -0.954928 0.137293 -0.498979 
8 1.783935 -0.017085 -1.718855 
6 0.990057 -0.256819 2.333040 
1 -0.956500 0.287534 1.874383 
6 2.336368 -0.715291 2.090425 
1 0.744159 -0.092105 3.377958 
6 2.921809 -1.467563 1.078551 
7 3.331246 -0.481689 3.019172 
1 2.412324 -1.879847 0.224763 
6 4.281146 -1.667093 1.409696 
6 4.508001 -1.036070 2.611707 
1 3.221921 0.087923 3.841069 
1 5.013708 -2.213226 0.839438 
1 5.406447 -0.936647 3.196490 
****************
 
ex4_0_B3LYP_int_zmat_field_N75.xyz
17
 
6 0.000000 0.000000 0.000000 
6 0.000000 0.000000 1.456381 
6 0.973690 0.000000 -0.891368 
1 -0.958305 0.148744 -0.491026 
8 1.729151 -0.027556 -1.774048 
6 1.009011 -0.188678 2.330315 
1 -0.970490 0.233879 1.875663 
6 2.379276 -0.555663 2.077365 
1 0.759855 -0.031820 3.375621 
6 2.998284 -1.283553 1.066050 
7 3.372173 -0.236994 2.982588 
1 2.502596 -1.749684 0.231789 
6 4.373328 -1.380525 1.373353 
6 4.575837 -0.714106 2.561488 
1 3.241339 0.336132 3.799596 
1 5.134136 -1.882531 0.799711 
1 5.475922 -0.541348 3.126728 
****************
 
ex4_0_B3LYP_noField_int_zmat_sp.xyz
17
 
6 0.000000 0.000000 0.000000 
6 0.000000 0.000000 1.454005 
6 1.017718 0.000000 -0.840592 
1 -0.951356 0.110342 -0.510178 
8 1.861972 -0.003991 -1.633825 
6 0.963221 -0.310355 2.343394 
1 -0.948265 0.320331 1.868128 
6 2.290594 -0.841237 2.134305 
1 0.702013 -0.148387 3.385237 
6 2.883659 -1.589855 1.126249 
7 3.247175 -0.701476 3.121354 
1 2.402398 -1.933266 0.227513 
6 4.209994 -1.885240 1.519265 
6 4.410479 -1.316885 2.755424 
1 3.116790 -0.165768 3.961426 
1 4.933877 -2.456641 0.962551 
1 5.277931 -1.300941 3.392731 
****************
 
ex4_0_B3LYP_noField_ts_zmat_sp.xyz
17
 
6 0.000000 0.000000 0.000000 
6 0.000000 0.000000 1.415903 
6 1.088431 0.000000 -0.841780 
1 -0.928519 0.229749 -0.513277 
8 1.431425 -0.010784 -1.970214 
6 1.085135 0.034394 2.250115 
1 -0.980606 0.062457 1.874218 
6 2.373803 0.054749 1.662697 
1 0.953316 0.188995 3.312509 
6 2.702325 -0.472760 0.390786 
7 3.461350 0.744576 2.103268 
1 2.323623 -1.441533 0.088152 
6 4.052831 -0.050077 0.103291 
6 4.477258 0.695659 1.153961 
1 3.459663 1.349061 2.907380 
1 4.626471 -0.293533 -0.774905 
1 5.411445 1.203012 1.325962 
****************
 
ex4_0_B3LYP_ts_zmat_field_N100.xyz
17
 
6 0.000000 0.000000 0.000000 
6 0.000000 0.000000 1.434039 
6 1.050783 0.000000 -0.864591 
1 -0.920456 0.309275 -0.493572 
8 1.412298 0.016244 -1.991966 
6 1.079185 -0.092530 2.250387 
1 -0.972256 0.127500 1.895546 
6 2.380597 -0.225208 1.682783 
1 0.963990 0.015483 3.320879 
6 2.699367 -0.763121 0.417059 
7 3.531020 0.274137 2.203960 
1 2.162574 -1.607228 0.007320 
6 4.105646 -0.556135 0.220258 
6 4.581740 0.077719 1.328449 
1 3.606178 0.750496 3.089195 
1 4.698261 -0.891762 -0.613607 
1 5.579266 0.388754 1.589651 
****************
 
ex4_0_B3LYP_ts_zmat_field_N25.xyz
17
 
6 0.000000 0.000000 0.000000 
6 0.000000 0.000000 1.420688 
6 1.079545 0.000000 -0.846675 
1 -0.927022 0.248868 -0.508475 
8 1.425952 -0.001278 -1.975384 
6 1.084531 0.006280 2.249819 
1 -0.979121 0.074991 1.880051 
6 2.377519 -0.006478 1.664345 
1 0.959045 0.145046 3.315136 
6 2.701733 -0.537045 0.394047 
7 3.481004 0.644844 2.118711 
1 2.284407 -1.481878 0.069251 
6 4.067175 -0.160739 0.123870 
6 4.506499 0.562616 1.185628 
1 3.505046 1.216139 2.946801 
1 4.645973 -0.425469 -0.744642 
1 5.458997 1.027205 1.376521 
****************
 
ex4_0_B3LYP_ts_zmat_field_N50.xyz
17
 
6 0.000000 0.000000 0.000000 
6 0.000000 0.000000 1.425388 
6 1.070604 0.000000 -0.851848 
1 -0.924656 0.270608 -0.503493 
8 1.422201 0.007595 -1.980112 
6 1.083606 -0.027202 2.249694 
1 -0.977063 0.092340 1.885692 
6 2.380250 -0.080209 1.668260 
1 0.963204 0.099127 3.317226 
6 2.700265 -0.613786 0.399353 
7 3.501916 0.522852 2.141902 
1 2.240126 -1.528203 0.048304 
6 4.081644 -0.293116 0.151026 
6 4.536590 0.402160 1.226758 
1 3.548002 1.060733 2.991741 
1 4.664954 -0.581661 -0.706752 
1 5.507510 0.816322 1.439633 
****************
 
ex4_0_B3LYP_ts_zmat_field_N75.xyz
17
 
6 0.000000 0.000000 0.000000 
6 0.000000 0.000000 1.429863 
6 1.061058 0.000000 -0.857750 
1 -0.922444 0.290653 -0.498545 
8 1.417704 0.013446 -1.985542 
6 1.081818 -0.059705 2.249850 
1 -0.974816 0.109433 1.890899 
6 2.381273 -0.152019 1.674156 
1 0.964864 0.056215 3.319097 
6 2.699498 -0.688103 0.406844 
7 3.518402 0.401324 2.169625 
1 2.200045 -1.569459 0.027904 
6 4.094300 -0.422868 0.182516 
6 4.561374 0.243154 1.273415 
1 3.581324 0.907953 3.038076 
1 4.682255 -0.734883 -0.663752 
1 5.547115 0.606908 1.509386 
****************
 
 
 
ex4_0_B3LYPD3_OptimizedGeometries:
ex4_0_B3LYPD3_results_int_zmat_field_N100.xyz
17
 
6 0.000000 0.000000 0.000000 
6 0.000000 0.000000 1.456915 
6 0.963999 0.000000 -0.902966 
1 -0.959133 0.157776 -0.488344 
8 1.690902 -0.044156 -1.810457 
6 1.031431 -0.112155 2.318994 
1 -0.981077 0.173618 1.881011 
6 2.414799 -0.379809 2.029341 
1 0.794614 0.037894 3.368120 
6 3.042523 -1.095524 1.013207 
7 3.418931 0.046900 2.875087 
1 2.543913 -1.636463 0.227117 
6 4.432569 -1.073759 1.256040 
6 4.634844 -0.350714 2.412073 
1 3.283827 0.636262 3.680364 
1 5.205453 -1.537680 0.666971 
1 5.543862 -0.090584 2.927955 
****************
 
ex4_0_B3LYPD3_results_int_zmat_field_N25.xyz
17
 
6 0.000000 0.000000 0.000000 
6 0.000000 0.000000 1.455773 
6 1.016980 0.000000 -0.841754 
1 -0.948102 0.133086 -0.510949 
8 1.853476 -0.011736 -1.643726 
6 0.977216 -0.311932 2.328443 
1 -0.942347 0.328741 1.876606 
6 2.294910 -0.844253 2.072616 
1 0.746445 -0.144194 3.376374 
6 2.827746 -1.625506 1.055395 
7 3.308117 -0.668574 2.994107 
1 2.289207 -1.999475 0.202355 
6 4.177065 -1.902485 1.375184 
6 4.449383 -1.290669 2.577153 
1 3.232250 -0.098906 3.818896 
1 4.871241 -2.487406 0.795393 
1 5.355880 -1.245990 3.155988 
****************
 
ex4_0_B3LYPD3_results_int_zmat_field_N50.xyz
17
 
6 0.000000 0.000000 0.000000 
6 0.000000 0.000000 1.456384 
6 1.001862 0.000000 -0.860175 
1 -0.950188 0.148096 -0.504211 
8 1.806505 -0.025470 -1.695295 
6 0.996306 -0.262886 2.323880 
1 -0.953682 0.291403 1.878832 
6 2.334048 -0.729886 2.050464 
1 0.769065 -0.098923 3.373056 
6 2.876781 -1.512071 1.038225 
7 3.363891 -0.472753 2.932874 
1 2.330435 -1.943173 0.217296 
6 4.248157 -1.705635 1.320842 
6 4.523005 -1.042838 2.495542 
1 3.286887 0.119090 3.742488 
1 4.957005 -2.268661 0.737295 
1 5.443900 -0.930078 3.041618 
****************
 
ex4_0_B3LYPD3_results_int_zmat_field_N75.xyz
17
 
6 0.000000 0.000000 0.000000 
6 0.000000 0.000000 1.456701 
6 0.983658 0.000000 -0.881217 
1 -0.954427 0.152775 -0.496585 
8 1.750981 -0.032704 -1.752586 
6 1.015704 -0.193466 2.321001 
1 -0.967940 0.237767 1.880024 
6 2.377980 -0.568554 2.037404 
1 0.785592 -0.034977 3.370353 
6 2.957282 -1.326840 1.025603 
7 3.402573 -0.226394 2.896578 
1 2.426977 -1.814733 0.225883 
6 4.342895 -1.418038 1.284693 
6 4.589801 -0.718801 2.445367 
1 3.301915 0.370526 3.700578 
1 5.081314 -1.938700 0.698661 
1 5.510201 -0.533118 2.972421 
****************
 
ex4_0_B3LYPD3_results_noField_int_zmat_sp.xyz
17
 
6 0.000000 0.000000 0.000000 
6 0.000000 0.000000 1.454353 
6 1.025867 0.000000 -0.831205 
1 -0.948335 0.111356 -0.514904 
8 1.881307 -0.010144 -1.611740 
6 0.973069 -0.304491 2.334333 
1 -0.948768 0.314256 1.872134 
6 2.298290 -0.827708 2.093862 
1 0.728720 -0.145459 3.380661 
6 2.852889 -1.603653 1.085350 
7 3.294340 -0.647797 3.033518 
1 2.332680 -1.978681 0.221717 
6 4.198414 -1.874517 1.428513 
6 4.447155 -1.264708 2.635988 
1 3.196060 -0.083836 3.859235 
1 4.902928 -2.457522 0.859216 
1 5.341797 -1.220351 3.233040 
****************
 
ex4_0_B3LYPD3_results_noField_ts_zmat_sp.xyz
17
 
6 0.000000 0.000000 0.000000 
6 0.000000 0.000000 1.415923 
6 1.091347 0.000000 -0.839375 
1 -0.927084 0.229105 -0.515718 
8 1.435429 -0.011112 -1.967663 
6 1.085464 0.036704 2.250706 
1 -0.980552 0.061509 1.874564 
6 2.372632 0.061828 1.661596 
1 0.955602 0.194958 3.312699 
6 2.699655 -0.467407 0.389750 
7 3.455166 0.763537 2.093839 
1 2.326576 -1.439935 0.092619 
6 4.043735 -0.031326 0.092386 
6 4.466217 0.722435 1.137938 
1 3.449272 1.373216 2.893828 
1 4.612356 -0.270257 -0.790090 
1 5.395605 1.240898 1.302367 
****************
 
ex4_0_B3LYPD3_results_ts_zmat_field_N100.xyz
17
 
6 0.000000 0.000000 0.000000 
6 0.000000 0.000000 1.434479 
6 1.053145 0.000000 -0.862261 
1 -0.919581 0.306537 -0.496335 
8 1.418151 0.013539 -1.988665 
6 1.079660 -0.087338 2.251109 
1 -0.972670 0.123775 1.896176 
6 2.380898 -0.211506 1.681910 
1 0.966569 0.022406 3.321555 
6 2.700643 -0.752015 0.417552 
7 3.526206 0.306414 2.194914 
1 2.170778 -1.603269 0.013993 
6 4.102504 -0.525389 0.211860 
6 4.575397 0.120888 1.314438 
1 3.597085 0.789475 3.076707 
1 4.694204 -0.855632 -0.624635 
1 5.569586 0.447796 1.568608 
****************
 
ex4_0_B3LYPD3_results_ts_zmat_field_N25.xyz
17
 
6 0.000000 0.000000 0.000000 
6 0.000000 0.000000 1.420741 
6 1.082527 0.000000 -0.844203 
1 -0.925638 0.247963 -0.510967 
8 1.430098 -0.001964 -1.972801 
6 1.084818 0.008738 2.250499 
1 -0.979092 0.074076 1.880393 
6 2.376491 0.001055 1.663512 
1 0.961301 0.151198 3.315452 
6 2.699520 -0.530922 0.393146 
7 3.475221 0.664455 2.110125 
1 2.288376 -1.480441 0.074439 
6 4.059238 -0.140646 0.113785 
6 4.496616 0.590602 1.170834 
1 3.495465 1.240782 2.934657 
1 4.633819 -0.400327 -0.758833 
1 5.444810 1.066614 1.354620 
****************
 
ex4_0_B3LYPD3_results_ts_zmat_field_N50.xyz
17
 
6 0.000000 0.000000 0.000000 
6 0.000000 0.000000 1.425526 
6 1.073512 0.000000 -0.849368 
1 -0.923421 0.269102 -0.506063 
8 1.426568 0.006217 -1.977434 
6 1.083895 -0.023745 2.250411 
1 -0.977143 0.090529 1.886093 
6 2.379482 -0.070292 1.667407 
1 0.965509 0.105713 3.317684 
6 2.698951 -0.605326 0.398658 
7 3.496040 0.546977 2.133104 
1 2.245767 -1.525561 0.054069 
6 4.074867 -0.268550 0.141155 
6 4.527340 0.435874 1.211957 
1 3.538156 1.090296 2.979524 
1 4.654963 -0.551536 -0.720449 
1 5.494094 0.863060 1.417674 
****************
 
ex4_0_B3LYPD3_results_ts_zmat_field_N75.xyz
17
 
6 0.000000 0.000000 0.000000 
6 0.000000 0.000000 1.430126 
6 1.063783 0.000000 -0.855306 
1 -0.921372 0.288561 -0.501205 
8 1.422578 0.011433 -1.982652 
6 1.082167 -0.055336 2.250586 
1 -0.975042 0.106690 1.891393 
6 2.380940 -0.140022 1.673271 
1 0.967284 0.063054 3.319681 
6 2.699313 -0.677924 0.406563 
7 3.512822 0.429720 2.160606 
1 2.207077 -1.565987 0.034172 
6 4.089071 -0.394643 0.173102 
6 4.553256 0.282030 1.258751 
1 3.571618 0.942358 3.025657 
1 4.674902 -0.700946 -0.676537 
1 5.535147 0.660317 1.487550 
****************
 
 
 
ex4_0_M062X_OptimizedGeometries:
ex4_0_M062X_results_int_zmat_field_N100.xyz
17
 
6 0.000000 0.000000 0.000000 
6 0.000000 0.000000 1.459636 
6 0.999556 0.000000 -0.863718 
1 -0.936931 0.197630 -0.509250 
8 1.761026 -0.030887 -1.729921 
6 1.031159 -0.198672 2.291120 
1 -0.959150 0.251021 1.893898 
6 2.373205 -0.589743 1.913002 
1 0.851658 -0.045080 3.350148 
6 2.835922 -1.439727 0.922952 
7 3.474143 -0.175614 2.619610 
1 2.214920 -1.990940 0.235320 
6 4.242132 -1.514510 1.038235 
6 4.605025 -0.713680 2.093501 
1 3.458871 0.486310 3.378861 
1 4.919082 -2.088210 0.428938 
1 5.574681 -0.483488 2.501905 
****************
 
ex4_0_M062X_results_int_zmat_field_N25.xyz
17
 
6 0.000000 0.000000 0.000000 
6 0.000000 0.000000 1.457960 
6 1.044479 0.000000 -0.806703 
1 -0.933017 0.140342 -0.530852 
8 1.903103 -0.005683 -1.573526 
6 0.978890 -0.351161 2.300484 
1 -0.924170 0.362690 1.889930 
6 2.264273 -0.934195 1.960641 
1 0.795574 -0.193904 3.358365 
6 2.662781 -1.798738 0.959214 
7 3.362546 -0.724092 2.757544 
1 2.023810 -2.206323 0.193719 
6 4.031536 -2.095526 1.161101 
6 4.436837 -1.410309 2.277778 
1 3.380393 -0.101912 3.547206 
1 4.650019 -2.739445 0.559501 
1 5.397103 -1.352608 2.760499 
****************
 
ex4_0_M062X_results_int_zmat_field_N50.xyz
17
 
6 0.000000 0.000000 0.000000 
6 0.000000 0.000000 1.458626 
6 1.030743 0.000000 -0.824967 
1 -0.933752 0.162257 -0.524246 
8 1.859921 -0.018185 -1.624098 
6 0.996280 -0.311311 2.296544 
1 -0.934338 0.333718 1.891744 
6 2.298675 -0.842589 1.939319 
1 0.817499 -0.155466 3.355331 
6 2.703307 -1.715143 0.946527 
7 3.411100 -0.562524 2.693005 
1 2.056442 -2.171771 0.215707 
6 4.089722 -1.944257 1.108876 
6 4.498633 -1.210818 2.193794 
1 3.430578 0.082265 3.465069 
1 4.719407 -2.574359 0.504402 
1 5.471022 -1.095069 2.640779 
****************
 
ex4_0_M062X_results_int_zmat_field_N75.xyz
17
 
6 0.000000 0.000000 0.000000 
6 0.000000 0.000000 1.459096 
6 1.015993 0.000000 -0.843592 
1 -0.935452 0.177422 -0.517568 
8 1.813214 -0.021006 -1.675678 
6 1.014060 -0.262255 2.292824 
1 -0.945633 0.298411 1.893194 
6 2.335025 -0.731782 1.922495 
1 0.837533 -0.106916 3.352042 
6 2.760733 -1.598582 0.932175 
7 3.447729 -0.389259 2.648945 
1 2.119852 -2.099387 0.224930 
6 4.159115 -1.757730 1.067045 
6 4.553662 -0.990069 2.134361 
1 3.456498 0.268224 3.411294 
1 4.807915 -2.364757 0.459304 
1 5.528712 -0.820882 2.558506 
****************
 
ex4_0_M062X_results_noField_int_zmat_sp.xyz
17
 
6 0.000000 0.000000 0.000000 
6 0.000000 0.000000 1.456648 
6 1.050588 0.000000 -0.798727 
1 -0.934449 0.118300 -0.533308 
8 1.923710 -0.005394 -1.548450 
6 0.976766 -0.339792 2.306528 
1 -0.932415 0.345234 1.885485 
6 2.272030 -0.910377 1.981689 
1 0.779378 -0.190503 3.363095 
6 2.694954 -1.769073 0.986243 
7 3.355238 -0.690812 2.797148 
1 2.073194 -2.182917 0.210217 
6 4.063263 -2.054166 1.210716 
6 4.444325 -1.368138 2.334878 
1 3.349324 -0.073182 3.589862 
1 4.694613 -2.694660 0.618779 
1 5.394829 -1.306241 2.835967 
****************
 
ex4_0_M062X_results_noField_ts_zmat_sp.xyz
17
 
6 0.000000 0.000000 0.000000 
6 0.000000 0.000000 1.415687 
6 1.097269 0.000000 -0.831455 
1 -0.919492 0.240519 -0.520188 
8 1.448301 -0.000401 -1.951400 
6 1.081663 0.044411 2.245754 
1 -0.980664 0.060032 1.873696 
6 2.360676 0.080591 1.634017 
1 0.959464 0.199453 3.308046 
6 2.662213 -0.457653 0.367123 
7 3.441232 0.791205 2.037407 
1 2.275242 -1.431804 0.088047 
6 3.998544 -0.021616 0.039694 
6 4.433698 0.742057 1.067812 
1 3.453020 1.394305 2.842346 
1 4.549777 -0.260665 -0.853521 
1 5.361587 1.269293 1.210134 
****************
 
ex4_0_M062X_results_ts_zmat_field_N100.xyz
17
 
6 0.000000 0.000000 0.000000 
6 0.000000 0.000000 1.436399 
6 1.058409 0.000000 -0.852852 
1 -0.910842 0.313188 -0.502224 
8 1.432141 0.030070 -1.969692 
6 1.079737 -0.068187 2.242886 
1 -0.972780 0.112847 1.899495 
6 2.373219 -0.167944 1.640552 
1 0.980079 0.033419 3.314763 
6 2.662279 -0.721426 0.382827 
7 3.514000 0.384380 2.109414 
1 2.129759 -1.587443 0.011394 
6 4.052547 -0.470368 0.131104 
6 4.539323 0.204887 1.204799 
1 3.598577 0.880352 2.983242 
1 4.626201 -0.797279 -0.718777 
1 5.531094 0.562697 1.424234 
****************
 
ex4_0_M062X_results_ts_zmat_field_N25.xyz
17
 
6 0.000000 0.000000 0.000000 
6 0.000000 0.000000 1.421046 
6 1.088631 0.000000 -0.835656 
1 -0.917639 0.258816 -0.515645 
8 1.442748 0.009740 -1.956095 
6 1.081681 0.018562 2.244850 
1 -0.978990 0.070718 1.880716 
6 2.364930 0.024566 1.632942 
1 0.967296 0.156603 3.310422 
6 2.660613 -0.516028 0.367080 
7 3.460877 0.701118 2.047723 
1 2.238577 -1.469315 0.069153 
6 4.010868 -0.120740 0.053861 
6 4.461377 0.622965 1.091520 
1 3.497455 1.274386 2.874023 
1 4.566960 -0.378685 -0.830929 
1 5.407281 1.112115 1.250093 
****************
 
ex4_0_M062X_results_ts_zmat_field_N50.xyz
17
 
6 0.000000 0.000000 0.000000 
6 0.000000 0.000000 1.426353 
6 1.079566 0.000000 -0.840337 
1 -0.915228 0.278193 -0.511143 
8 1.439229 0.018959 -1.960127 
6 1.081616 -0.010725 2.244000 
1 -0.977032 0.084536 1.887437 
6 2.368742 -0.039502 1.633485 
1 0.973697 0.113244 3.312139 
6 2.659924 -0.583782 0.369584 
7 3.481100 0.597681 2.063526 
1 2.199749 -1.511228 0.049504 
6 4.024776 -0.234921 0.074070 
6 4.489961 0.486730 1.122657 
1 3.537454 1.143789 2.907625 
1 4.586248 -0.514690 -0.800531 
1 5.453517 0.933162 1.300078 
****************
 
ex4_0_M062X_results_ts_zmat_field_N75.xyz
17
 
6 0.000000 0.000000 0.000000 
6 0.000000 0.000000 1.431491 
6 1.069544 0.000000 -0.846006 
1 -0.913038 0.295925 -0.506707 
8 1.435525 0.025649 -1.964684 
6 1.080988 -0.038839 2.243305 
1 -0.975019 0.097878 1.893757 
6 2.371505 -0.101799 1.635666 
1 0.978025 0.072796 3.313537 
6 2.660543 -0.650462 0.374549 
7 3.498388 0.495411 2.082992 
1 2.164384 -1.549686 0.030718 
6 4.038359 -0.348170 0.098780 
6 4.515352 0.351542 1.158883 
1 3.570503 1.016344 2.942444 
1 4.605720 -0.650612 -0.764329 
1 5.493891 0.755342 1.355927 
****************
 
 
 
ex4_0_wB97XD_OptimizedGeometries:
ex4_0_wB97XD_results_int_zmat_field_N100.xyz
17
 
6 0.000000 0.000000 0.000000 
6 0.000000 0.000000 1.458792 
6 0.997314 0.000000 -0.864377 
1 -0.940017 0.200003 -0.504653 
8 1.758008 -0.029331 -1.732857 
6 1.026007 -0.190481 2.298086 
1 -0.962478 0.245960 1.890729 
6 2.376522 -0.571756 1.941011 
1 0.832415 -0.034850 3.354813 
6 2.857998 -1.438291 0.976986 
7 3.466340 -0.120083 2.640176 
1 2.251001 -2.016738 0.299005 
6 4.263807 -1.485497 1.098870 
6 4.607619 -0.651435 2.131595 
1 3.438900 0.563487 3.376341 
1 4.952834 -2.062979 0.506028 
1 5.572530 -0.393397 2.535321 
****************
 
ex4_0_wB97XD_results_int_zmat_field_N25.xyz
17
 
6 0.000000 0.000000 0.000000 
6 0.000000 0.000000 1.456643 
6 1.031150 0.000000 -0.821455 
1 -0.939961 0.138404 -0.521250 
8 1.873407 -0.008722 -1.608532 
6 0.983438 -0.304537 2.311375 
1 -0.942150 0.322612 1.883142 
6 2.299946 -0.829121 1.996440 
1 0.775490 -0.151821 3.365904 
6 2.740987 -1.716608 1.036552 
7 3.388162 -0.516018 2.770941 
1 2.121602 -2.199253 0.298844 
6 4.125404 -1.922134 1.237965 
6 4.496748 -1.160685 2.313888 
1 3.377853 0.145910 3.524816 
1 4.775824 -2.559074 0.662247 
1 5.456346 -1.024192 2.782924 
****************
 
ex4_0_wB97XD_results_int_zmat_field_N50.xyz
17
 
6 0.000000 0.000000 0.000000 
6 0.000000 0.000000 1.457617 
6 1.023135 0.000000 -0.832081 
1 -0.938537 0.163788 -0.517245 
8 1.844706 -0.015153 -1.641174 
6 0.993576 -0.289933 2.305738 
1 -0.942990 0.316539 1.886669 
6 2.312509 -0.795421 1.973109 
1 0.795734 -0.133857 3.361634 
6 2.744722 -1.688283 1.013146 
7 3.413654 -0.455794 2.716933 
1 2.114383 -2.189007 0.296686 
6 4.136312 -1.868838 1.183042 
6 4.520320 -1.086998 2.240308 
1 3.414897 0.216672 3.462206 
1 4.785445 -2.500227 0.599940 
1 5.489137 -0.926808 2.682270 
****************
 
ex4_0_wB97XD_results_int_zmat_field_N75.xyz
17
 
6 0.000000 0.000000 0.000000 
6 0.000000 0.000000 1.458299 
6 1.011515 0.000000 -0.846920 
1 -0.938753 0.183255 -0.511533 
8 1.805427 -0.021237 -1.683952 
6 1.008841 -0.250484 2.301509 
1 -0.950797 0.289625 1.889039 
6 2.341088 -0.705666 1.954965 
1 0.815554 -0.093431 3.358060 
6 2.788815 -1.591180 0.993833 
7 3.442719 -0.317497 2.673536 
1 2.162887 -2.126564 0.298437 
6 4.188747 -1.716390 1.137289 
6 4.562264 -0.908921 2.179725 
1 3.437118 0.363619 3.411671 
1 4.852280 -2.327476 0.548923 
1 5.533017 -0.706316 2.599915 
****************
 
ex4_0_wB97XD_results_noField_int_zmat_sp.xyz
17
 
6 0.000000 0.000000 0.000000 
6 0.000000 0.000000 1.455042 
6 1.034868 0.000000 -0.816762 
1 -0.942586 0.107542 -0.523434 
8 1.887596 -0.001976 -1.592064 
6 0.985703 -0.274114 2.317587 
1 -0.955204 0.287107 1.877975 
6 2.322462 -0.756297 2.017059 
1 0.760868 -0.135355 3.370629 
6 2.804864 -1.636124 1.071298 
7 3.390202 -0.397515 2.800702 
1 2.211754 -2.148031 0.331953 
6 4.193943 -1.790762 1.289587 
6 4.526867 -1.008166 2.362423 
1 3.343378 0.267554 3.549780 
1 4.870347 -2.412110 0.726791 
1 5.475157 -0.836918 2.842974 
****************
 
ex4_0_wB97XD_results_noField_ts_zmat_sp.xyz
17
 
6 0.000000 0.000000 0.000000 
6 0.000000 0.000000 1.417167 
6 1.088374 0.000000 -0.834113 
1 -0.923888 0.233726 -0.516974 
8 1.449017 -0.002067 -1.950782 
6 1.079762 0.046255 2.243712 
1 -0.981207 0.052434 1.875604 
6 2.363527 0.083878 1.638494 
1 0.955994 0.193222 3.307672 
6 2.685827 -0.468211 0.386994 
7 3.429085 0.813931 2.044116 
1 2.303116 -1.440253 0.098845 
6 4.020019 -0.025049 0.071176 
6 4.433086 0.760612 1.090666 
1 3.421797 1.432291 2.834661 
1 4.586657 -0.275246 -0.809516 
1 5.354852 1.298623 1.235461 
****************
 
ex4_0_wB97XD_results_ts_zmat_field_N100.xyz
17
 
6 0.000000 0.000000 0.000000 
6 0.000000 0.000000 1.435990 
6 1.053947 0.000000 -0.853982 
1 -0.914636 0.311426 -0.498497 
8 1.432209 0.029178 -1.969591 
6 1.076686 -0.075248 2.243369 
1 -0.973231 0.114066 1.898807 
6 2.374152 -0.183619 1.653594 
1 0.970998 0.023151 3.315374 
6 2.676783 -0.740351 0.402931 
7 3.510774 0.363613 2.136789 
1 2.146110 -1.602618 0.021301 
6 4.071110 -0.499883 0.171533 
6 4.546044 0.175191 1.248668 
1 3.587116 0.858569 3.009087 
1 4.655014 -0.835543 -0.668344 
1 5.538312 0.524189 1.481092 
****************
 
ex4_0_wB97XD_results_ts_zmat_field_N25.xyz
17
 
6 0.000000 0.000000 0.000000 
6 0.000000 0.000000 1.422186 
6 1.080309 0.000000 -0.838190 
1 -0.922070 0.252438 -0.512515 
8 1.444729 0.008151 -1.954992 
6 1.079768 0.017800 2.243374 
1 -0.979644 0.065406 1.881970 
6 2.368069 0.021933 1.639851 
1 0.962516 0.149140 3.310113 
6 2.683947 -0.531562 0.388579 
7 3.452078 0.712463 2.060866 
1 2.264544 -1.481610 0.080228 
6 4.034644 -0.133821 0.090463 
6 4.465051 0.628036 1.122360 
1 3.471162 1.299120 2.875500 
1 4.606196 -0.403817 -0.781075 
1 5.407251 1.123118 1.287099 
****************
 
ex4_0_wB97XD_results_ts_zmat_field_N50.xyz
17
 
6 0.000000 0.000000 0.000000 
6 0.000000 0.000000 1.427021 
6 1.072047 0.000000 -0.842694 
1 -0.919844 0.271928 -0.507948 
8 1.440271 0.017217 -1.959494 
6 1.079395 -0.011257 2.243084 
1 -0.977849 0.079357 1.888086 
6 2.371481 -0.041843 1.642154 
1 0.967578 0.106347 3.312094 
6 2.681653 -0.597218 0.391318 
7 3.473445 0.606575 2.079881 
1 2.225652 -1.522431 0.061554 
6 4.047615 -0.247182 0.111989 
6 4.494303 0.489467 1.156684 
1 3.515547 1.162627 2.915441 
1 4.623548 -0.538029 -0.749849 
1 5.454997 0.939809 1.341718 
****************
 
ex4_0_wB97XD_results_ts_zmat_field_N75.xyz
17
 
6 0.000000 0.000000 0.000000 
6 0.000000 0.000000 1.431604 
6 1.063582 0.000000 -0.847753 
1 -0.917004 0.292943 -0.503188 
8 1.436745 0.024805 -1.964019 
6 1.078433 -0.044079 2.243139 
1 -0.975586 0.097252 1.893674 
6 2.373549 -0.114478 1.647016 
1 0.970420 0.063173 3.313810 
6 2.678429 -0.670739 0.395988 
7 3.494573 0.483470 2.106369 
1 2.183338 -1.565651 0.041324 
6 4.059940 -0.375985 0.139590 
6 4.522863 0.330073 1.200058 
1 3.556520 1.007862 2.961660 
1 4.639608 -0.689396 -0.711746 
1 5.501260 0.729446 1.408245 
****************
 
 
 
ex5_OptimizedGeometries:
ex5_0_B3LYP_int_zmat_field_N100.xyz
20
 
6 0.000000 0.000000 0.000000 
6 0.000000 0.000000 1.546907 
6 1.544133 0.000000 0.030722 
1 -0.391066 0.939587 -0.389763 
1 -0.494640 -0.828080 -0.515830 
6 1.462245 0.518523 1.528615 
6 2.350562 0.737487 -0.983139 
1 -0.052790 -1.010417 1.958051 
1 -0.744467 0.614564 2.048229 
1 1.906364 -1.034981 0.076341 
6 1.883098 1.362852 -2.057705 
6 1.674785 1.992264 1.701807 
1 3.421747 0.763343 -0.794339 
1 2.146001 -0.009852 2.198630 
6 0.797127 2.888965 2.132566 
1 2.541986 1.899055 -2.728540 
1 0.823509 1.401941 -2.282422 
1 2.680986 2.331417 1.470646 
1 -0.219454 2.633477 2.405461 
1 1.075245 3.927738 2.251495 
****************
 
ex5_0_B3LYP_int_zmat_field_N25.xyz
20
 
6 0.000000 0.000000 0.000000 
6 0.000000 0.000000 1.546953 
6 1.544336 0.000000 0.030253 
1 -0.394580 0.936593 -0.393907 
1 -0.489878 -0.830059 -0.510656 
6 1.467418 0.500402 1.533565 
6 2.351163 0.748424 -0.975636 
1 -0.066740 -1.008942 1.956125 
1 -0.740841 0.620676 2.047150 
1 1.905615 -1.033961 0.060176 
6 1.883848 1.383490 -2.044070 
6 1.700573 1.967383 1.722655 
1 3.425038 0.752241 -0.799057 
1 2.146314 -0.042535 2.197391 
6 0.834278 2.875429 2.154758 
1 2.546261 1.899395 -2.727358 
1 0.825553 1.420117 -2.273095 
1 2.709424 2.296405 1.485939 
1 -0.186986 2.630497 2.418413 
1 1.124523 3.911671 2.270002 
****************
 
ex5_0_B3LYP_int_zmat_field_N50.xyz
20
 
6 0.000000 0.000000 0.000000 
6 0.000000 0.000000 1.546921 
6 1.544281 0.000000 0.030633 
1 -0.393360 0.937595 -0.392541 
1 -0.491368 -0.829331 -0.512332 
6 1.465461 0.506932 1.531841 
6 2.351117 0.744517 -0.978025 
1 -0.061657 -1.009447 1.956745 
1 -0.742321 0.618265 2.047523 
1 1.905854 -1.034263 0.066110 
6 1.883880 1.376855 -2.048226 
6 1.690666 1.976471 1.714807 
1 3.424172 0.755165 -0.797474 
1 2.146142 -0.030401 2.198180 
6 0.819270 2.880405 2.144333 
1 2.545293 1.899383 -2.727382 
1 0.825157 1.414907 -2.275674 
1 2.698629 2.309372 1.480720 
1 -0.200537 2.631335 2.410116 
1 1.104478 3.917747 2.260236 
****************
 
ex5_0_B3LYP_int_zmat_field_N75.xyz
20
 
6 0.000000 0.000000 0.000000 
6 0.000000 0.000000 1.546905 
6 1.544213 0.000000 0.030779 
1 -0.392181 0.938602 -0.391148 
1 -0.492963 -0.828659 -0.514063 
6 1.463744 0.512951 1.530190 
6 2.350920 0.740890 -0.980513 
1 -0.057015 -1.009941 1.957375 
1 -0.743526 0.616222 2.047887 
1 1.906098 -1.034603 0.071481 
6 1.883632 1.370112 -2.052692 
6 1.682143 1.984730 1.707879 
1 3.423090 0.758797 -0.795929 
1 2.146036 -0.019556 2.198569 
6 0.807014 2.884926 2.136967 
1 2.543888 1.899392 -2.727691 
1 0.824475 1.409064 -2.278667 
1 2.689231 2.320968 1.475643 
1 -0.211248 2.632401 2.405829 
1 1.088240 3.923091 2.254114 
****************
 
ex5_0_B3LYP_noField_int_zmat_sp.xyz
20
 
6 0.000000 0.000000 0.000000 
6 0.000000 0.000000 1.547003 
6 1.544356 0.000000 0.029628 
1 -0.395855 0.935701 -0.395133 
1 -0.488512 -0.830738 -0.509079 
6 1.469336 0.494119 1.535137 
6 2.351125 0.752344 -0.973397 
1 -0.071610 -1.008470 1.955628 
1 -0.739387 0.623091 2.046725 
1 1.905365 -1.033716 0.054300 
6 1.883761 1.389944 -2.040231 
6 1.711194 1.958352 1.730734 
1 3.425762 0.749509 -0.800709 
1 2.146516 -0.054587 2.196180 
6 0.851363 2.870948 2.167236 
1 2.547197 1.899253 -2.727529 
1 0.825888 1.424982 -2.270854 
1 2.720926 2.282903 1.490462 
1 -0.171249 2.630986 2.430009 
1 1.147742 3.905829 2.282078 
****************
 
ex5_0_B3LYP_noField_ts_zmat_sp.xyz
20
 
6 0.000000 0.000000 0.000000 
6 0.000000 0.000000 1.539197 
6 1.489182 0.000000 -0.323395 
1 -0.487145 -0.882048 -0.419822 
1 -0.505159 0.870093 -0.423376 
6 1.489181 -0.000005 1.862593 
6 2.205474 1.136833 -0.685599 
1 -0.487149 -0.882047 1.959017 
1 -0.505157 0.870094 1.962573 
1 1.929657 -0.959348 -0.569012 
6 1.796115 2.430259 -0.451165 
6 2.205474 1.136824 2.224802 
1 1.929655 -0.959354 2.108205 
1 3.247254 0.984981 -0.954195 
6 1.796117 2.430253 1.990378 
1 3.247254 0.984969 2.493398 
1 0.749869 2.677350 -0.347891 
1 2.450083 3.258453 -0.688400 
1 0.749872 2.677346 1.887105 
1 2.450086 3.258444 2.227615 
****************
 
ex5_0_B3LYP_ts_zmat_field_N100.xyz
20
 
6 0.000000 0.000000 0.000000 
6 0.000000 0.000000 1.539419 
6 1.486314 0.000000 -0.334785 
1 -0.499806 -0.876031 -0.419471 
1 -0.500636 0.877657 -0.414309 
6 1.482323 0.119081 1.867688 
6 2.184962 1.123297 -0.765082 
1 -0.403301 -0.922932 1.955127 
1 -0.581118 0.816579 1.969903 
1 1.945038 -0.968215 -0.500714 
6 1.758888 2.428790 -0.617331 
6 2.132107 1.315712 2.148647 
1 1.981179 -0.791425 2.177383 
1 3.238796 0.971329 -0.990869 
6 1.642438 2.562365 1.838773 
1 3.169943 1.244263 2.459530 
1 0.710442 2.676547 -0.547848 
1 2.418117 3.247627 -0.877177 
1 0.583679 2.726090 1.700490 
1 2.228142 3.445194 2.056179 
****************
 
ex5_0_B3LYP_ts_zmat_field_N25.xyz
20
 
6 0.000000 0.000000 0.000000 
6 0.000000 0.000000 1.539210 
6 1.488722 0.000000 -0.325761 
1 -0.489288 -0.881302 -0.419249 
1 -0.504684 0.871306 -0.421949 
6 1.489010 0.014218 1.861995 
6 2.202119 1.135782 -0.696913 
1 -0.476371 -0.887268 1.958867 
1 -0.514522 0.863549 1.963947 
1 1.931575 -0.960876 -0.561324 
6 1.792010 2.431273 -0.470377 
6 2.198346 1.158203 2.213855 
1 1.936547 -0.939639 2.115478 
1 3.246129 0.983609 -0.958283 
6 1.777798 2.446250 1.972636 
1 3.239401 1.015720 2.489483 
1 0.745791 2.679447 -0.370160 
1 2.447449 3.258217 -0.708907 
1 0.729213 2.682457 1.867444 
1 2.422651 3.281349 2.210591 
****************
 
ex5_0_B3LYP_ts_zmat_field_N50.xyz
20
 
6 0.000000 0.000000 0.000000 
6 0.000000 0.000000 1.539308 
6 1.488087 0.000000 -0.328696 
1 -0.491767 -0.880340 -0.418771 
1 -0.504122 0.872728 -0.420154 
6 1.488338 0.032717 1.862402 
6 2.198479 1.133881 -0.711103 
1 -0.462931 -0.893924 1.958546 
1 -0.526688 0.855177 1.965423 
1 1.933883 -0.962741 -0.551159 
6 1.787044 2.432052 -0.496724 
6 2.188371 1.185998 2.200968 
1 1.945049 -0.913936 2.125835 
1 3.244882 0.981086 -0.964351 
6 1.754458 2.467164 1.949728 
1 3.228632 1.055562 2.484678 
1 0.740817 2.681501 -0.400681 
1 2.444268 3.257195 -0.737803 
1 0.703383 2.690167 1.840287 
1 2.388329 3.310895 2.186703 
****************
 
ex5_0_B3LYP_ts_zmat_field_N75.xyz
20
 
6 0.000000 0.000000 0.000000 
6 0.000000 0.000000 1.539412 
6 1.487259 0.000000 -0.331987 
1 -0.495109 -0.878740 -0.418700 
1 -0.502984 0.874703 -0.417723 
6 1.486653 0.063945 1.864212 
6 2.193129 1.130308 -0.732306 
1 -0.441196 -0.904824 1.957519 
1 -0.546797 0.841335 1.967304 
1 1.937833 -0.965233 -0.533443 
6 1.777256 2.431919 -0.541177 
6 2.169378 1.233175 2.181430 
1 1.958848 -0.870130 2.144329 
1 3.242590 0.977319 -0.974688 
6 1.714459 2.502424 1.910366 
1 3.208813 1.123687 2.476103 
1 0.730463 2.681669 -0.453702 
1 2.435874 3.254560 -0.788442 
1 0.660023 2.703936 1.791293 
1 2.330766 3.360551 2.141829 
****************
 
 
 
ex5_0_B3LYPD3_OptimizedGeometries:
ex5_0_B3LYPD3_results_int_zmat_field_N100.xyz
20
 
6 0.000000 0.000000 0.000000 
6 0.000000 0.000000 1.546980 
6 1.544144 0.000000 0.033670 
1 -0.386920 0.942893 -0.386089 
1 -0.494939 -0.825445 -0.519301 
6 1.455552 0.535776 1.524140 
6 2.352276 0.738653 -0.976297 
1 -0.036366 -1.011854 1.956513 
1 -0.751777 0.603043 2.051395 
1 1.908463 -1.033834 0.087125 
6 1.883561 1.373421 -2.044418 
6 1.645799 2.016288 1.654685 
1 3.422346 0.765337 -0.782153 
1 2.146968 0.033427 2.205528 
6 0.739658 2.917750 2.008492 
1 2.540264 1.917480 -2.711087 
1 0.823364 1.412115 -2.266276 
1 2.655909 2.356538 1.443860 
1 -0.283561 2.657349 2.250103 
1 0.998025 3.964919 2.093282 
****************
 
ex5_0_B3LYPD3_results_int_zmat_field_N25.xyz
20
 
6 0.000000 0.000000 0.000000 
6 0.000000 0.000000 1.547007 
6 1.544279 0.000000 0.033525 
1 -0.390184 0.940015 -0.390267 
1 -0.490380 -0.827283 -0.514208 
6 1.460275 0.519600 1.529054 
6 2.353029 0.747755 -0.969671 
1 -0.048909 -1.010818 1.954309 
1 -0.749064 0.608014 2.050540 
1 1.907448 -1.032971 0.073054 
6 1.884715 1.388711 -2.033730 
6 1.668698 1.994830 1.672517 
1 3.425713 0.753986 -0.786923 
1 2.147949 0.004320 2.205182 
6 0.772348 2.907803 2.024354 
1 2.544974 1.911253 -2.714075 
1 0.825948 1.423319 -2.260864 
1 2.681192 2.325672 1.455444 
1 -0.255229 2.657166 2.256064 
1 1.041268 3.953280 2.101585 
****************
 
ex5_0_B3LYPD3_results_int_zmat_field_N50.xyz
20
 
6 0.000000 0.000000 0.000000 
6 0.000000 0.000000 1.546981 
6 1.544243 0.000000 0.033789 
1 -0.389043 0.940987 -0.388866 
1 -0.491808 -0.826593 -0.515867 
6 1.458445 0.525509 1.527319 
6 2.352939 0.744424 -0.971782 
1 -0.044271 -1.011161 1.955033 
1 -0.750225 0.605992 2.050842 
1 1.907767 -1.033211 0.078320 
6 1.884612 1.384001 -2.036796 
6 1.659655 2.002752 1.665562 
1 3.424843 0.756798 -0.785454 
1 2.147530 0.015342 2.205641 
6 0.758699 2.911421 2.015615 
1 2.543871 1.913564 -2.712614 
1 0.825355 1.420743 -2.261931 
1 2.671337 2.337296 1.451467 
1 -0.267509 2.656833 2.249547 
1 1.023061 3.957698 2.094711 
****************
 
ex5_0_B3LYPD3_results_int_zmat_field_N75.xyz
20
 
6 0.000000 0.000000 0.000000 
6 0.000000 0.000000 1.546972 
6 1.544199 0.000000 0.033830 
1 -0.387949 0.941953 -0.387466 
1 -0.493331 -0.825971 -0.517567 
6 1.456876 0.530886 1.525679 
6 2.352695 0.741411 -0.973974 
1 -0.040091 -1.011511 1.955754 
1 -0.751131 0.604319 2.051134 
1 1.908102 -1.033498 0.082998 
6 1.884239 1.379032 -2.040283 
6 1.652101 2.009883 1.659630 
1 3.423740 0.760521 -0.783881 
1 2.147199 0.025006 2.205737 
6 0.747944 2.914776 2.010344 
1 2.542335 1.915747 -2.711539 
1 0.824504 1.417208 -2.263631 
1 2.662999 2.347513 1.447619 
1 -0.276832 2.657015 2.247569 
1 1.008860 3.961597 2.091971 
****************
 
ex5_0_B3LYPD3_results_noField_int_zmat_sp.xyz
20
 
6 0.000000 0.000000 0.000000 
6 0.000000 0.000000 1.547055 
6 1.544310 0.000000 0.033133 
1 -0.391448 0.939045 -0.391712 
1 -0.488985 -0.828018 -0.512570 
6 1.461949 0.514021 1.530679 
6 2.353219 0.751089 -0.967507 
1 -0.053165 -1.010524 1.953694 
1 -0.748047 0.609879 2.050255 
1 1.907194 -1.032761 0.068034 
6 1.885179 1.392833 -2.031127 
6 1.678228 1.987095 1.679826 
1 3.426563 0.751570 -0.787876 
1 2.148305 -0.006427 2.204412 
6 0.787750 2.904809 2.035533 
1 2.546598 1.908329 -2.715769 
1 0.826995 1.424847 -2.260726 
1 2.691507 2.313696 1.458749 
1 -0.241104 2.658957 2.266394 
1 1.062262 3.949275 2.111211 
****************
 
ex5_0_B3LYPD3_results_noField_ts_zmat_sp.xyz
20
 
6 0.000000 0.000000 0.000000 
6 0.000000 0.000000 1.539537 
6 1.489599 0.000000 -0.322701 
1 -0.487037 -0.881786 -0.420197 
1 -0.505161 0.870292 -0.422668 
6 1.489599 0.000000 1.862238 
6 2.204814 1.138038 -0.685235 
1 -0.487037 -0.881785 1.959734 
1 -0.505163 0.870292 1.962204 
1 1.931520 -0.959870 -0.563194 
6 1.789040 2.429565 -0.455486 
6 2.204813 1.138039 2.224771 
1 1.931519 -0.959869 2.102733 
1 3.249126 0.988862 -0.944769 
6 1.789039 2.429565 1.995022 
1 3.249126 0.988863 2.484308 
1 0.741454 2.671550 -0.353128 
1 2.441401 3.261185 -0.683495 
1 0.741453 2.671550 1.892663 
1 2.441400 3.261185 2.223030 
****************
 
ex5_0_B3LYPD3_results_ts_zmat_field_N100.xyz
20
 
6 0.000000 0.000000 0.000000 
6 0.000000 0.000000 1.539459 
6 1.487104 0.000000 -0.330546 
1 -0.501408 -0.873691 -0.422035 
1 -0.498453 0.879840 -0.411426 
6 1.478938 0.159062 1.868144 
6 2.181768 1.118299 -0.780530 
1 -0.376013 -0.934949 1.953385 
1 -0.604008 0.799281 1.971082 
1 1.951757 -0.969750 -0.467452 
6 1.740705 2.422289 -0.669749 
6 2.099629 1.376715 2.125985 
1 1.998816 -0.733693 2.194013 
1 3.240290 0.970662 -0.985309 
6 1.579812 2.602707 1.786789 
1 3.139031 1.337032 2.436866 
1 0.689037 2.661060 -0.621413 
1 2.397600 3.242712 -0.929653 
1 0.518162 2.733185 1.634285 
1 2.141072 3.506035 1.981787 
****************
 
ex5_0_B3LYPD3_results_ts_zmat_field_N25.xyz
20
 
6 0.000000 0.000000 0.000000 
6 0.000000 0.000000 1.539553 
6 1.489148 0.000000 -0.324799 
1 -0.489381 -0.880791 -0.419873 
1 -0.504471 0.871727 -0.420983 
6 1.489326 0.019102 1.861927 
6 2.201083 1.136402 -0.698663 
1 -0.473065 -0.888842 1.959270 
1 -0.517578 0.861848 1.963838 
1 1.933990 -0.961760 -0.552379 
6 1.783342 2.430312 -0.480818 
6 2.194374 1.167091 2.211409 
1 1.940909 -0.933398 2.112856 
1 3.247910 0.986978 -0.949526 
6 1.764332 2.451458 1.970893 
1 3.238167 1.030656 2.479079 
1 0.735464 2.672906 -0.383853 
1 2.436997 3.260529 -0.711327 
1 0.713931 2.679463 1.864857 
1 2.405096 3.292236 2.198224 
****************
 
ex5_0_B3LYPD3_results_ts_zmat_field_N50.xyz
20
 
6 0.000000 0.000000 0.000000 
6 0.000000 0.000000 1.539608 
6 1.488547 0.000000 -0.327072 
1 -0.492421 -0.879237 -0.419968 
1 -0.503319 0.873676 -0.418629 
6 1.488224 0.048653 1.862749 
6 2.196325 1.133151 -0.717872 
1 -0.452336 -0.899394 1.958297 
1 -0.536504 0.849004 1.965769 
1 1.937677 -0.964285 -0.535067 
6 1.774608 2.430271 -0.521023 
6 2.176688 1.211983 2.192645 
1 1.954682 -0.892158 2.129504 
1 3.246170 0.983432 -0.957672 
6 1.726497 2.485176 1.933093 
1 3.219916 1.095295 2.470878 
1 0.726110 2.673150 -0.433165 
1 2.429593 3.258280 -0.757028 
1 0.672675 2.692797 1.818690 
1 2.350501 3.339621 2.156025 
****************
 
ex5_0_B3LYPD3_results_ts_zmat_field_N75.xyz
20
 
6 0.000000 0.000000 0.000000 
6 0.000000 0.000000 1.539453 
6 1.487987 0.000000 -0.327406 
1 -0.497925 -0.875435 -0.422090 
1 -0.499735 0.877660 -0.414239 
6 1.483321 0.122286 1.865743 
6 2.186809 1.123865 -0.757840 
1 -0.401888 -0.923947 1.954767 
1 -0.581859 0.816721 1.969198 
1 1.947107 -0.968396 -0.489790 
6 1.750804 2.425241 -0.618171 
6 2.125900 1.323118 2.149455 
1 1.985908 -0.787119 2.172356 
1 3.242172 0.975740 -0.975493 
6 1.629335 2.565805 1.835493 
1 3.167753 1.257770 2.448167 
1 0.699724 2.664318 -0.557904 
1 2.405604 3.248802 -0.871541 
1 0.569703 2.722665 1.695014 
1 2.212229 3.453458 2.038875 
****************
 
 
 
ex5_0_wB97XD_OptimizedGeometries:
ex5_0_M062X_results_int_initalOpt_zmat_sp.xyz
20
 
6 0.000000 0.000000 0.000000 
6 0.000000 0.000000 1.542417 
6 1.537641 0.000000 0.049997 
1 -0.374985 0.948856 -0.383955 
1 -0.491177 -0.821138 -0.518808 
6 1.432798 0.569611 1.513568 
6 2.345468 0.724255 -0.970138 
1 0.002754 -1.015543 1.937118 
1 -0.769254 0.571635 2.056902 
1 1.898338 -1.029468 0.129752 
6 1.860109 1.316704 -2.050924 
6 1.558906 2.059319 1.560676 
1 3.418383 0.749527 -0.792570 
1 2.139493 0.128394 2.218856 
6 0.587207 2.938876 1.753082 
1 2.507079 1.820405 -2.756972 
1 0.799179 1.314260 -2.270530 
1 2.566520 2.433154 1.396207 
1 -0.441021 2.640914 1.915229 
1 0.791494 4.001469 1.754444 
****************
 
ex5_0_M062X_results_int_zmat_field_N100.xyz
20
 
6 0.000000 0.000000 0.000000 
6 0.000000 0.000000 1.542393 
6 1.537621 0.000000 0.051810 
1 -0.373559 0.952115 -0.376418 
1 -0.497506 -0.817539 -0.522226 
6 1.427395 0.585817 1.508190 
6 2.349907 0.713370 -0.971978 
1 0.012535 -1.014639 1.940869 
1 -0.773042 0.565804 2.054255 
1 1.899199 -1.030299 0.145765 
6 1.873754 1.290324 -2.066487 
6 1.535084 2.079876 1.549585 
1 3.417341 0.777262 -0.767451 
1 2.135454 0.155522 2.219380 
6 0.565150 2.940997 1.814999 
1 2.519903 1.825980 -2.750291 
1 0.813708 1.285894 -2.290727 
1 2.530455 2.468831 1.349157 
1 -0.447254 2.631774 2.041483 
1 0.755945 4.005462 1.839535 
****************
 
ex5_0_M062X_results_int_zmat_field_N25.xyz
20
 
6 0.000000 0.000000 0.000000 
6 0.000000 0.000000 1.542334 
6 1.537595 0.000000 0.050241 
1 -0.374828 0.949597 -0.381981 
1 -0.492833 -0.820168 -0.519555 
6 1.431636 0.573369 1.512195 
6 2.346251 0.722376 -0.970571 
1 0.005014 -1.015245 1.938143 
1 -0.769743 0.570423 2.056418 
1 1.898511 -1.029640 0.132984 
6 1.862730 1.315570 -2.052044 
6 1.553159 2.064215 1.557340 
1 3.418289 0.754835 -0.787778 
1 2.138374 0.134693 2.219026 
6 0.578798 2.939745 1.752511 
1 2.509784 1.828238 -2.751721 
1 0.801817 1.315703 -2.271593 
1 2.559829 2.441480 1.395075 
1 -0.447975 2.639349 1.918664 
1 0.779514 4.002802 1.759423 
****************
 
ex5_0_M062X_results_int_zmat_field_N50.xyz
20
 
6 0.000000 0.000000 0.000000 
6 0.000000 0.000000 1.542309 
6 1.537624 0.000000 0.050826 
1 -0.374614 0.950247 -0.380317 
1 -0.494213 -0.819391 -0.520366 
6 1.430160 0.577521 1.511026 
6 2.347557 0.719844 -0.970578 
1 0.007507 -1.015041 1.938975 
1 -0.770619 0.568927 2.055875 
1 1.898767 -1.029793 0.137331 
6 1.866476 1.310891 -2.054604 
6 1.547033 2.069448 1.554419 
1 3.418358 0.761143 -0.781064 
1 2.137174 0.141712 2.219419 
6 0.570901 2.940849 1.757415 
1 2.513568 1.832102 -2.748108 
1 0.805753 1.311580 -2.275117 
1 2.552272 2.450122 1.391310 
1 -0.453862 2.638031 1.931100 
1 0.768094 4.004391 1.770158 
****************
 
ex5_0_M062X_results_int_zmat_field_N75.xyz
20
 
6 0.000000 0.000000 0.000000 
6 0.000000 0.000000 1.542320 
6 1.537628 0.000000 0.051238 
1 -0.373952 0.951257 -0.378304 
1 -0.496001 -0.818347 -0.521310 
6 1.428956 0.581249 1.509563 
6 2.348416 0.717310 -0.971126 
1 0.009866 -1.014854 1.939849 
1 -0.771771 0.567392 2.055041 
1 1.899035 -1.030041 0.140892 
6 1.869462 1.301115 -2.060348 
6 1.541633 2.074203 1.552287 
1 3.417561 0.770466 -0.773956 
1 2.136354 0.148016 2.219404 
6 0.568395 2.940569 1.787057 
1 2.515856 1.829691 -2.749148 
1 0.809104 1.298401 -2.282872 
1 2.542135 2.458847 1.370200 
1 -0.450514 2.634647 1.987415 
1 0.762416 4.004550 1.806052 
****************
 
ex5_0_M062X_results_ts_initalOpt_zmat_sp.xyz
20
 
6 0.000000 0.000000 0.000000 
6 0.000000 0.000000 1.533897 
6 1.498424 0.000000 -0.264904 
1 -0.486632 -0.872638 -0.435575 
1 -0.481179 0.881430 -0.422830 
6 1.491418 0.141857 1.812120 
6 2.185965 1.120572 -0.724320 
1 -0.381326 -0.931619 1.950971 
1 -0.578657 0.813463 1.973302 
1 1.957095 -0.968103 -0.430461 
6 1.719418 2.406574 -0.576385 
6 2.093038 1.363374 2.106733 
1 2.008099 -0.751287 2.143878 
1 3.243059 0.989896 -0.934529 
6 1.568241 2.572678 1.717396 
1 3.140236 1.336985 2.391898 
1 0.660042 2.616914 -0.577698 
1 2.354571 3.240343 -0.845614 
1 0.500526 2.688178 1.587920 
1 2.116249 3.487374 1.900063 
****************
 
ex5_0_M062X_results_ts_zmat_field_N100.xyz
20
 
6 0.000000 0.000000 0.000000 
6 0.000000 0.000000 1.533341 
6 1.495898 0.000000 -0.271408 
1 -0.495578 -0.868958 -0.435999 
1 -0.476167 0.889695 -0.414470 
6 1.478181 0.240854 1.812471 
6 2.169235 1.103275 -0.787083 
1 -0.306010 -0.959077 1.947072 
1 -0.635036 0.766101 1.979810 
1 1.969524 -0.970434 -0.362213 
6 1.685394 2.394159 -0.711756 
6 2.017312 1.505017 2.028356 
1 2.041741 -0.601557 2.195020 
1 3.235059 0.979546 -0.955167 
6 1.429556 2.659005 1.570177 
1 3.052765 1.550898 2.348184 
1 0.625272 2.598296 -0.751774 
1 2.326859 3.219597 -0.995412 
1 0.358388 2.695074 1.416322 
1 1.912958 3.613448 1.731114 
****************
 
ex5_0_M062X_results_ts_zmat_field_N25.xyz
20
 
6 0.000000 0.000000 0.000000 
6 0.000000 0.000000 1.533554 
6 1.498065 0.000000 -0.264607 
1 -0.489735 -0.870600 -0.436993 
1 -0.478632 0.884500 -0.419767 
6 1.486701 0.184431 1.812138 
6 2.181155 1.113034 -0.747519 
1 -0.350251 -0.944181 1.948638 
1 -0.603377 0.793964 1.975528 
1 1.961855 -0.970059 -0.401437 
6 1.706937 2.400812 -0.632275 
6 2.059733 1.425925 2.076315 
1 2.023661 -0.687372 2.166904 
1 3.241657 0.984034 -0.941433 
6 1.508503 2.611894 1.654437 
1 3.103213 1.431026 2.374742 
1 0.647201 2.608029 -0.652839 
1 2.344091 3.230851 -0.909069 
1 0.439064 2.693825 1.511359 
1 2.028966 3.544704 1.825587 
****************
 
ex5_0_M062X_results_ts_zmat_field_N50.xyz
20
 
6 0.000000 0.000000 0.000000 
6 0.000000 0.000000 1.533422 
6 1.497526 0.000000 -0.266031 
1 -0.491858 -0.869717 -0.437089 
1 -0.477275 0.886616 -0.417718 
6 1.483647 0.206590 1.812049 
6 2.177508 1.109133 -0.761458 
1 -0.333134 -0.950308 1.947782 
1 -0.616028 0.783182 1.977095 
1 1.964711 -0.970592 -0.385776 
6 1.699807 2.398093 -0.661740 
6 2.042666 1.457479 2.058603 
1 2.031087 -0.653731 2.178117 
1 3.240079 0.981597 -0.945278 
6 1.477166 2.630982 1.621653 
1 3.083268 1.478882 2.365281 
1 0.640000 2.604198 -0.691177 
1 2.338719 3.226146 -0.941335 
1 0.406938 2.694862 1.473401 
1 1.982848 3.572661 1.788621 
****************
 
ex5_0_M062X_results_ts_zmat_field_N75.xyz
20
 
6 0.000000 0.000000 0.000000 
6 0.000000 0.000000 1.533371 
6 1.496795 0.000000 -0.268488 
1 -0.493626 -0.869362 -0.436569 
1 -0.476662 0.888153 -0.416152 
6 1.481171 0.222685 1.812108 
6 2.173708 1.106425 -0.773408 
1 -0.320335 -0.954500 1.947465 
1 -0.624989 0.775207 1.978396 
1 1.966984 -0.970642 -0.374553 
6 1.693340 2.396417 -0.684635 
6 2.030871 1.479880 2.044316 
1 2.036241 -0.629263 2.185909 
1 3.237901 0.980557 -0.949401 
6 1.454708 2.644315 1.597611 
1 3.069011 1.512791 2.357513 
1 0.633416 2.601782 -0.719199 
1 2.333647 3.223195 -0.965827 
1 0.383910 2.695013 1.446896 
1 1.949800 3.592065 1.762207 
****************
 
 
 

ex5_0_wB97XD_OptimizedGeometries:
ex5_0_wB97XD_results_int_zmat_field_N100.xyz
20
 
6 0.000000 0.000000 0.000000 
6 0.000000 0.000000 1.541357 
6 1.538357 0.000000 0.040467 
1 -0.382505 0.946219 -0.382876 
1 -0.495208 -0.822896 -0.521102 
6 1.443764 0.548836 1.513228 
6 2.345445 0.732147 -0.974294 
1 -0.019726 -1.013437 1.947322 
1 -0.758194 0.592178 2.049268 
1 1.900995 -1.032930 0.102575 
6 1.870617 1.349742 -2.045072 
6 1.608510 2.033837 1.613315 
1 3.415221 0.768897 -0.781665 
1 2.139649 0.072379 2.207165 
6 0.675907 2.927363 1.899041 
1 2.522821 1.890880 -2.718507 
1 0.808918 1.376190 -2.263623 
1 2.620618 2.386371 1.434944 
1 -0.353338 2.656142 2.102486 
1 0.915482 3.980752 1.959885 
****************
 
ex5_0_wB97XD_results_int_zmat_field_N25.xyz
20
 
6 0.000000 0.000000 0.000000 
6 0.000000 0.000000 1.541370 
6 1.538365 0.000000 0.040890 
1 -0.385622 0.943365 -0.387456 
1 -0.490600 -0.825151 -0.516098 
6 1.448053 0.534595 1.518492 
6 2.346620 0.738755 -0.968208 
1 -0.030672 -1.012729 1.944605 
1 -0.756478 0.595440 2.048924 
1 1.899652 -1.032149 0.090883 
6 1.873280 1.358553 -2.037983 
6 1.628530 2.015323 1.629026 
1 3.418886 0.755586 -0.785642 
1 2.140872 0.046648 2.207853 
6 0.704202 2.919686 1.910609 
1 2.529910 1.876404 -2.725418 
1 0.813158 1.379464 -2.262851 
1 2.643626 2.358742 1.446553 
1 -0.328745 2.656485 2.103772 
1 0.953699 3.971462 1.964193 
****************
 
ex5_0_wB97XD_results_int_zmat_field_N50.xyz
20
 
6 0.000000 0.000000 0.000000 
6 0.000000 0.000000 1.541352 
6 1.538362 0.000000 0.040944 
1 -0.384548 0.944318 -0.385925 
1 -0.492057 -0.824331 -0.517726 
6 1.446354 0.539944 1.516599 
6 2.346334 0.736195 -0.970232 
1 -0.026559 -1.012941 1.945510 
1 -0.757314 0.593980 2.049023 
1 1.900122 -1.032324 0.095412 
6 1.872612 1.355533 -2.040192 
6 1.620524 2.022295 1.622793 
1 3.417854 0.759149 -0.784497 
1 2.140344 0.056606 2.207882 
6 0.692401 2.922474 1.903959 
1 2.527924 1.880879 -2.723121 
1 0.811955 1.378851 -2.262819 
1 2.634473 2.369381 1.442167 
1 -0.339253 2.655900 2.099903 
1 0.937666 3.974960 1.959380 
****************
 
ex5_0_wB97XD_results_int_zmat_field_N75.xyz
20
 
6 0.000000 0.000000 0.000000 
6 0.000000 0.000000 1.541346 
6 1.538360 0.000000 0.040787 
1 -0.383496 0.945281 -0.384385 
1 -0.493603 -0.823564 -0.519402 
6 1.444948 0.544617 1.514858 
6 2.345937 0.734039 -0.972239 
1 -0.022941 -1.013179 1.946404 
1 -0.757864 0.592910 2.049147 
1 1.900555 -1.032591 0.099249 
6 1.871707 1.352705 -2.042493 
6 1.613958 2.028379 1.617637 
1 3.416630 0.763631 -0.783150 
1 2.139945 0.065049 2.207630 
6 0.683116 2.924993 1.900161 
1 2.525541 1.885850 -2.720733 
1 0.810522 1.377879 -2.262999 
1 2.626939 2.378446 1.438449 
1 -0.347332 2.655805 2.099466 
1 0.925124 3.978001 1.958051 
****************
 
ex5_0_wB97XD_results_noField_int_zmat_sp.xyz
20
 
6 0.000000 0.000000 0.000000 
6 0.000000 0.000000 1.541303 
6 1.538520 0.000000 0.040820 
1 -0.386786 0.942343 -0.389289 
1 -0.489011 -0.826110 -0.514438 
6 1.449460 0.529743 1.520322 
6 2.347081 0.741296 -0.966019 
1 -0.034795 -1.012523 1.943788 
1 -0.755381 0.597380 2.048573 
1 1.899439 -1.031994 0.086968 
6 1.874165 1.360351 -2.036366 
6 1.635842 2.008924 1.635661 
1 3.419973 0.752726 -0.786156 
1 2.141210 0.037372 2.207731 
6 0.714917 2.916787 1.918654 
1 2.532086 1.870399 -2.728454 
1 0.814619 1.377942 -2.263753 
1 2.651916 2.349215 1.451345 
1 -0.319129 2.655984 2.108822 
1 0.967914 3.968071 1.971159 
****************
 
ex5_0_wB97XD_results_noField_ts_zmat_sp.xyz
20
 
6 0.000000 0.000000 0.000000 
6 0.000000 0.000000 1.533290 
6 1.495661 0.000000 -0.280893 
1 -0.479567 -0.881414 -0.426817 
1 -0.494845 0.872648 -0.428513 
6 1.495662 0.000000 1.814182 
6 2.203814 1.135081 -0.656605 
1 -0.479566 -0.881413 1.960109 
1 -0.494844 0.872648 1.961805 
1 1.934988 -0.958204 -0.535188 
6 1.789032 2.417863 -0.376073 
6 2.203814 1.135081 2.189893 
1 1.934989 -0.958203 2.068477 
1 3.250857 0.991365 -0.906581 
6 1.789033 2.417864 1.909363 
1 3.250859 0.991366 2.439870 
1 0.735182 2.654186 -0.324051 
1 2.435542 3.253451 -0.611308 
1 0.735183 2.654186 1.857341 
1 2.435544 3.253452 2.144597 
****************
 
ex5_0_wB97XD_results_ts_zmat_field_N100.xyz
20
 
6 0.000000 0.000000 0.000000 
6 0.000000 0.000000 1.533093 
6 1.493986 0.000000 -0.286659 
1 -0.493328 -0.873798 -0.429890 
1 -0.487145 0.883152 -0.417727 
6 1.489189 0.131660 1.815909 
6 2.183607 1.116737 -0.744931 
1 -0.386186 -0.926587 1.954887 
1 -0.577591 0.814075 1.971617 
1 1.950376 -0.969985 -0.452257 
6 1.747199 2.414186 -0.560417 
6 2.118223 1.336433 2.098878 
1 1.995045 -0.768145 2.146288 
1 3.243624 0.974879 -0.942135 
6 1.614858 2.561129 1.729628 
1 3.159923 1.285864 2.398461 
1 0.691688 2.647416 -0.554846 
1 2.399407 3.239620 -0.819884 
1 0.546809 2.702032 1.631401 
1 2.181454 3.458924 1.939134 
****************
 
ex5_0_wB97XD_results_ts_zmat_field_N25.xyz
20
 
6 0.000000 0.000000 0.000000 
6 0.000000 0.000000 1.533177 
6 1.495338 0.000000 -0.282731 
1 -0.481943 -0.880482 -0.426688 
1 -0.493653 0.874457 -0.426952 
6 1.495462 0.014626 1.813520 
6 2.200074 1.133947 -0.669161 
1 -0.468752 -0.886702 1.959872 
1 -0.504136 0.866266 1.963261 
1 1.936966 -0.960044 -0.526316 
6 1.783038 2.418584 -0.396935 
6 2.195352 1.158129 2.177640 
1 1.942615 -0.937274 2.077001 
1 3.249505 0.990631 -0.910704 
6 1.767695 2.434441 1.890408 
1 3.241559 1.025278 2.435873 
1 0.728936 2.654410 -0.348201 
1 2.430113 3.253686 -0.633205 
1 0.711162 2.657781 1.834555 
1 2.403526 3.278067 2.125700 
****************
 
ex5_0_wB97XD_results_ts_zmat_field_N50.xyz
20
 
6 0.000000 0.000000 0.000000 
6 0.000000 0.000000 1.533199 
6 1.495006 0.000000 -0.284164 
1 -0.485007 -0.878896 -0.427224 
1 -0.492121 0.876714 -0.424620 
6 1.494781 0.043238 1.813705 
6 2.195753 1.130192 -0.689149 
1 -0.448192 -0.897348 1.958687 
1 -0.523145 0.853396 1.965768 
1 1.940169 -0.963190 -0.508579 
6 1.775236 2.418752 -0.436520 
6 2.178608 1.202119 2.157802 
1 1.956478 -0.896691 2.093949 
1 3.248149 0.986399 -0.918877 
6 1.732299 2.467077 1.852198 
1 3.223951 1.088344 2.427400 
1 0.720998 2.655326 -0.397070 
1 2.424233 3.251216 -0.677977 
1 0.672361 2.671435 1.787107 
1 2.352085 3.323755 2.082839 
****************
 
ex5_0_wB97XD_results_ts_zmat_field_N75.xyz
20
 
6 0.000000 0.000000 0.000000 
6 0.000000 0.000000 1.533242 
6 1.494611 0.000000 -0.285380 
1 -0.488712 -0.876714 -0.428295 
1 -0.490016 0.879513 -0.421687 
6 1.492928 0.082259 1.814775 
6 2.190418 1.124501 -0.714461 
1 -0.420700 -0.910923 1.957007 
1 -0.547896 0.836020 1.968751 
1 1.944630 -0.966710 -0.483860 
6 1.763761 2.417655 -0.491016 
6 2.153025 1.261871 2.132486 
1 1.974319 -0.840536 2.117429 
1 3.246376 0.980885 -0.929285 
6 1.681269 2.509908 1.799467 
1 3.196984 1.175555 2.416346 
1 0.709126 2.653933 -0.466017 
1 2.414753 3.246663 -0.740324 
1 0.617243 2.686756 1.719619 
1 2.277800 3.384925 2.022138 
****************
 
 
 
ex6_OptimizedGeometries:
ex6_0_B3LYP_int_zmat_field_N100.xyz
12
 
1 0.000000 0.000000 0.000000 
6 0.000000 0.000000 1.082150 
6 1.127560 0.000000 1.795649 
6 -1.321054 -0.080549 1.787906 
1 2.094626 0.041242 1.311683 
6 1.050461 0.038088 3.249165 
8 -1.284170 0.467316 3.128390 
1 -2.094130 0.482837 1.266857 
1 -1.662139 -1.127644 1.867323 
1 1.939720 -0.017850 3.860092 
6 -0.130637 0.309422 3.818990 
1 -0.263347 0.519650 4.873282 
****************
 
ex6_0_B3LYP_int_zmat_field_N25.xyz
12
 
1 0.000000 0.000000 0.000000 
6 0.000000 0.000000 1.082006 
6 1.124994 0.000000 1.802736 
6 -1.311661 -0.042079 1.810287 
1 2.097554 0.005857 1.326811 
6 1.040347 0.088576 3.251765 
8 -1.255113 0.657203 3.073419 
1 -2.112026 0.438833 1.250354 
1 -1.615764 -1.080820 2.018658 
1 1.914941 -0.014811 3.876714 
6 -0.126913 0.463886 3.795126 
1 -0.259183 0.728957 4.836279 
****************
 
ex6_0_B3LYP_int_zmat_field_N50.xyz
12
 
1 0.000000 0.000000 0.000000 
6 0.000000 0.000000 1.081971 
6 1.125730 0.000000 1.800564 
6 -1.314075 -0.055129 1.804293 
1 2.096744 0.017844 1.322277 
6 1.042983 0.074321 3.251084 
8 -1.264342 0.604744 3.089726 
1 -2.108052 0.446653 1.253509 
1 -1.626198 -1.098552 1.978378 
1 1.922513 -0.014249 3.871622 
6 -0.128669 0.421315 3.802363 
1 -0.260789 0.673166 4.847001 
****************
 
ex6_0_B3LYP_int_zmat_field_N75.xyz
12
 
1 0.000000 0.000000 0.000000 
6 0.000000 0.000000 1.082009 
6 1.126458 0.000000 1.798456 
6 -1.317203 -0.067608 1.796864 
1 2.095786 0.029316 1.317759 
6 1.045881 0.058353 3.250445 
8 -1.274172 0.544329 3.107344 
1 -2.102451 0.460372 1.257849 
1 -1.641052 -1.114181 1.929909 
1 1.930281 -0.013378 3.866490 
6 -0.130338 0.372614 3.810046 
1 -0.262568 0.608194 4.858708 
****************
 
ex6_0_B3LYP_noField_int_zmat_sp.xyz
12
 
1 0.000000 0.000000 0.000000 
6 0.000000 0.000000 1.082165 
6 1.124260 0.000000 1.805026 
6 -1.309801 -0.032010 1.814859 
1 2.098198 -0.004977 1.331295 
6 1.037643 0.098183 3.252778 
8 -1.247498 0.697860 3.059748 
1 -2.115407 0.432611 1.248685 
1 -1.607483 -1.066123 2.050062 
1 1.906833 -0.021636 3.882146 
6 -0.126184 0.494612 3.789659 
1 -0.259904 0.765927 4.828915 
****************
 
ex6_0_B3LYP_noField_ts_zmat_sp.xyz
12
 
1 0.000000 0.000000 0.000000 
6 0.000000 0.000000 1.083006 
6 1.193696 0.000000 1.793174 
6 -1.170803 0.221154 1.801836 
1 2.111669 -0.325265 1.312527 
6 1.287500 0.627142 3.040077 
1 -2.087114 0.500831 1.297807 
1 -1.302641 -0.292623 2.743899 
1 2.239350 0.659874 3.552615 
6 0.363633 1.645875 3.365228 
1 0.766957 2.484675 3.945665 
8 -0.815351 1.783513 2.952283 
****************
 
ex6_0_B3LYP_ts_zmat_field_N100.xyz
12
 
1 0.000000 0.000000 0.000000 
6 0.000000 0.000000 1.082595 
6 1.191521 0.000000 1.781428 
6 -1.181793 0.145187 1.810427 
1 2.116042 -0.246626 1.270030 
6 1.277564 0.570363 3.065909 
1 -2.099446 0.427230 1.308941 
1 -1.309673 -0.450742 2.704235 
1 2.246712 0.642055 3.541536 
6 0.315161 1.508694 3.464090 
1 0.685151 2.338187 4.080055 
8 -0.889856 1.606820 3.084041 
****************
 
ex6_0_B3LYP_ts_zmat_field_N25.xyz
12
 
1 0.000000 0.000000 0.000000 
6 0.000000 0.000000 1.082774 
6 1.193767 0.000000 1.789063 
6 -1.172492 0.207896 1.804462 
1 2.112735 -0.308166 1.299976 
6 1.288114 0.617006 3.043399 
1 -2.088911 0.488625 1.300972 
1 -1.303925 -0.322965 2.737227 
1 2.245629 0.659233 3.544765 
6 0.357296 1.620564 3.383273 
1 0.755260 2.459216 3.967730 
8 -0.828426 1.749818 2.979684 
****************
 
ex6_0_B3LYP_ts_zmat_field_N50.xyz
12
 
1 0.000000 0.000000 0.000000 
6 0.000000 0.000000 1.082622 
6 1.193405 0.000000 1.785765 
6 -1.174955 0.190510 1.806915 
1 2.113858 -0.289276 1.288692 
6 1.286470 0.604026 3.049002 
1 -2.091704 0.471877 1.304096 
1 -1.305516 -0.359944 2.728580 
1 2.248725 0.655964 3.540487 
6 0.346720 1.589166 3.406102 
1 0.737186 2.426285 3.997963 
8 -0.845578 1.709028 3.011078 
****************
 
ex6_0_B3LYP_ts_zmat_field_N75.xyz
12
 
1 0.000000 0.000000 0.000000 
6 0.000000 0.000000 1.082561 
6 1.192654 0.000000 1.783218 
6 -1.178089 0.169543 1.808955 
1 2.114979 -0.268710 1.278659 
6 1.282926 0.588448 3.056563 
1 -2.095263 0.451319 1.306814 
1 -1.307477 -0.402660 2.717675 
1 2.249066 0.650229 3.539424 
6 0.332593 1.551902 3.433176 
1 0.713706 2.386030 4.035556 
8 -0.866148 1.661380 3.046039 
****************
 
 
 
ex6_0_B3LYPD3_OptimizedGeometries:
ex6_0_B3LYPD3_results_int_zmat_field_N100.xyz
12
 
1 0.000000 0.000000 0.000000 
6 0.000000 0.000000 1.081962 
6 1.126142 0.000000 1.798064 
6 -1.320252 -0.083556 1.790546 
1 2.094819 0.042191 1.317387 
6 1.044689 0.041189 3.251537 
8 -1.286884 0.485840 3.122861 
1 -2.100357 0.462671 1.262033 
1 -1.646142 -1.134181 1.887744 
1 1.932031 -0.016792 3.865082 
6 -0.136237 0.324068 3.817678 
1 -0.268442 0.542794 4.870449 
****************
 
ex6_0_B3LYPD3_results_int_zmat_field_N25.xyz
12
 
1 0.000000 0.000000 0.000000 
6 0.000000 0.000000 1.081848 
6 1.123894 0.000000 1.804462 
6 -1.311448 -0.042352 1.812129 
1 2.097664 0.005326 1.331046 
6 1.036054 0.091549 3.253432 
8 -1.257374 0.668980 3.069714 
1 -2.115487 0.428033 1.248569 
1 -1.606033 -1.081885 2.030912 
1 1.909018 -0.013443 3.880354 
6 -0.130687 0.474250 3.794011 
1 -0.262133 0.744000 4.834202 
****************
 
ex6_0_B3LYPD3_results_int_zmat_field_N50.xyz
12
 
1 0.000000 0.000000 0.000000 
6 0.000000 0.000000 1.081806 
6 1.124591 0.000000 1.802369 
6 -1.313752 -0.055835 1.806328 
1 2.096874 0.017491 1.326673 
6 1.038506 0.077278 3.252847 
8 -1.266617 0.617637 3.085805 
1 -2.111956 0.434325 1.251291 
1 -1.615370 -1.100500 1.992123 
1 1.916406 -0.013010 3.875418 
6 -0.132700 0.432369 3.801245 
1 -0.263996 0.689495 4.844843 
****************
 
ex6_0_B3LYPD3_results_int_zmat_field_N75.xyz
12
 
1 0.000000 0.000000 0.000000 
6 0.000000 0.000000 1.081839 
6 1.125288 0.000000 1.800327 
6 -1.316750 -0.068582 1.799122 
1 2.095936 0.028963 1.322279 
6 1.041249 0.061357 3.252292 
8 -1.276335 0.559098 3.103155 
1 -2.106867 0.446537 1.254946 
1 -1.629102 -1.117018 1.945589 
1 1.923955 -0.012793 3.870462 
6 -0.134584 0.384721 3.808918 
1 -0.266005 0.626161 4.856498 
****************
 
ex6_0_B3LYPD3_results_noField_int_zmat_sp.xyz
12
 
1 0.000000 0.000000 0.000000 
6 0.000000 0.000000 1.081974 
6 1.122887 0.000000 1.806968 
6 -1.310262 -0.033276 1.815792 
1 2.098184 -0.004977 1.336195 
6 1.032625 0.099743 3.254773 
8 -1.251412 0.704725 3.056919 
1 -2.118507 0.422835 1.246514 
1 -1.599392 -1.068527 2.057575 
1 1.900270 -0.020795 3.886020 
6 -0.131243 0.500771 3.789209 
1 -0.264607 0.774546 4.827951 
****************
 
ex6_0_B3LYPD3_results_noField_ts_zmat_sp.xyz
12
 
1 0.000000 0.000000 0.000000 
6 0.000000 0.000000 1.082922 
6 1.193034 0.000000 1.792990 
6 -1.171640 0.226200 1.802052 
1 2.110935 -0.324161 1.311532 
6 1.288129 0.627716 3.040688 
1 -2.085245 0.511833 1.296563 
1 -1.309457 -0.294378 2.740350 
1 2.240081 0.658818 3.553058 
6 0.365639 1.647720 3.364245 
1 0.768541 2.486964 3.944368 
8 -0.813727 1.786401 2.949019 
****************
 
ex6_0_B3LYPD3_results_ts_zmat_field_N100.xyz
12
 
1 0.000000 0.000000 0.000000 
6 0.000000 0.000000 1.082537 
6 1.190460 0.000000 1.781763 
6 -1.183359 0.148267 1.810315 
1 2.115051 -0.244870 1.269666 
6 1.277214 0.569330 3.067920 
1 -2.098461 0.436748 1.308074 
1 -1.316284 -0.454316 2.699680 
1 2.246542 0.639255 3.543501 
6 0.315562 1.508050 3.466187 
1 0.684804 2.336696 4.084044 
8 -0.889524 1.607887 3.083646 
****************
 
ex6_0_B3LYPD3_results_ts_zmat_field_N25.xyz
12
 
1 0.000000 0.000000 0.000000 
6 0.000000 0.000000 1.082689 
6 1.193013 0.000000 1.789001 
6 -1.173469 0.212522 1.804639 
1 2.111910 -0.307147 1.299190 
6 1.288517 0.617464 3.044224 
1 -2.087253 0.499186 1.299845 
1 -1.310595 -0.324942 2.733613 
1 2.246130 0.658047 3.545490 
6 0.358970 1.622243 3.382680 
1 0.756475 2.461156 3.967165 
8 -0.827052 1.752692 2.976726 
****************
 
ex6_0_B3LYPD3_results_ts_zmat_field_N50.xyz
12
 
1 0.000000 0.000000 0.000000 
6 0.000000 0.000000 1.082543 
6 1.192561 0.000000 1.785804 
6 -1.176118 0.194656 1.807015 
1 2.112988 -0.288017 1.287983 
6 1.286660 0.604039 3.050185 
1 -2.090256 0.482090 1.303047 
1 -1.312172 -0.362402 2.724712 
1 2.249053 0.654290 3.541558 
6 0.348027 1.590175 3.406348 
1 0.737950 2.427232 3.998810 
8 -0.844500 1.711405 3.008931 
****************
 
ex6_0_B3LYPD3_results_ts_zmat_field_N75.xyz
12
 
1 0.000000 0.000000 0.000000 
6 0.000000 0.000000 1.082490 
6 1.191706 0.000000 1.783394 
6 -1.179452 0.173166 1.808958 
1 2.114054 -0.267201 1.278098 
6 1.282854 0.587961 3.058150 
1 -2.094042 0.461175 1.305848 
1 -1.314118 -0.405665 2.713490 
1 2.249158 0.648016 3.540921 
6 0.333460 1.552133 3.434330 
1 0.713927 2.385830 4.037937 
8 -0.865433 1.663146 3.044755 
****************
 
 
 
ex6_0_M062X_OptimizedGeometries:
ex6_0_M062X_results_int_zmat_field_N100.xyz
12
 
1 0.000000 0.000000 0.000000 
6 0.000000 0.000000 1.081540 
6 1.121155 0.000000 1.797698 
6 -1.310702 -0.082157 1.806771 
1 2.093090 0.043981 1.324611 
6 1.028205 0.051226 3.253000 
8 -1.276910 0.563813 3.082317 
1 -2.111716 0.403016 1.252689 
1 -1.592061 -1.136057 1.973075 
1 1.905631 -0.023829 3.877042 
6 -0.144794 0.383185 3.797605 
1 -0.281443 0.627813 4.843259 
****************
 
ex6_0_M062X_results_int_zmat_field_N25.xyz
12
 
1 0.000000 0.000000 0.000000 
6 0.000000 0.000000 1.081450 
6 1.119590 0.000000 1.802313 
6 -1.304543 -0.038789 1.822920 
1 2.095112 0.007411 1.333800 
6 1.022794 0.089562 3.254250 
8 -1.246277 0.710839 3.038464 
1 -2.119713 0.394978 1.248274 
1 -1.570391 -1.075547 2.080490 
1 1.885839 -0.033113 3.890160 
6 -0.136841 0.499159 3.777968 
1 -0.274877 0.772778 4.815939 
****************
 
ex6_0_M062X_results_int_zmat_field_N50.xyz
12
 
1 0.000000 0.000000 0.000000 
6 0.000000 0.000000 1.081423 
6 1.119999 0.000000 1.800934 
6 -1.306158 -0.051528 1.818619 
1 2.094567 0.018850 1.331112 
6 1.024158 0.079990 3.253871 
8 -1.255807 0.670708 3.051163 
1 -2.117771 0.395268 1.248717 
1 -1.575188 -1.094043 2.052038 
1 1.892198 -0.026437 3.886059 
6 -0.139390 0.469171 3.783369 
1 -0.276275 0.737974 4.822814 
****************
 
ex6_0_M062X_results_int_zmat_field_N75.xyz
12
 
1 0.000000 0.000000 0.000000 
6 0.000000 0.000000 1.081449 
6 1.120483 0.000000 1.799471 
6 -1.308077 -0.067395 1.813353 
1 2.093902 0.031916 1.328263 
6 1.025700 0.066658 3.253570 
8 -1.266470 0.620707 3.065901 
1 -2.115608 0.395510 1.250243 
1 -1.580963 -1.116131 2.016630 
1 1.898553 -0.023645 3.881811 
6 -0.142505 0.429640 3.790115 
1 -0.279097 0.688813 4.832129 
****************
 
ex6_0_M062X_results_noField_int_zmat_sp.xyz
12
 
1 0.000000 0.000000 0.000000 
6 0.000000 0.000000 1.081531 
6 1.118957 0.000000 1.804123 
6 -1.303919 -0.030404 1.825365 
1 2.095527 -0.002043 1.337346 
6 1.020436 0.093883 3.255406 
8 -1.239949 0.737756 3.028559 
1 -2.121354 0.394562 1.247442 
1 -1.567821 -1.062936 2.098437 
1 1.878146 -0.045683 3.894929 
6 -0.137006 0.515846 3.774980 
1 -0.278308 0.786676 4.813196 
****************
 
ex6_0_M062X_results_noField_ts_zmat_sp.xyz
12
 
1 0.000000 0.000000 0.000000 
6 0.000000 0.000000 1.081632 
6 1.193245 0.000000 1.802089 
6 -1.155082 0.215508 1.808831 
1 2.111735 -0.352428 1.342793 
6 1.275196 0.643841 3.030556 
1 -2.087988 0.467835 1.321542 
1 -1.243928 -0.258986 2.777489 
1 2.220099 0.683424 3.553794 
6 0.361635 1.697645 3.308274 
1 0.792869 2.557542 3.836217 
8 -0.806669 1.825222 2.903758 
****************
 
ex6_0_M062X_results_ts_zmat_field_N100.xyz
12
 
1 0.000000 0.000000 0.000000 
6 0.000000 0.000000 1.081498 
6 1.194838 0.000000 1.786261 
6 -1.158593 0.152176 1.823991 
1 2.119140 -0.280353 1.291979 
6 1.276404 0.599907 3.046021 
1 -2.096588 0.399970 1.342987 
1 -1.235443 -0.389759 2.758410 
1 2.242374 0.678603 3.525138 
6 0.331992 1.591808 3.385999 
1 0.739484 2.453359 3.929648 
8 -0.863213 1.682568 3.021989 
****************
 
ex6_0_M062X_results_ts_zmat_field_N25.xyz
12
 
1 0.000000 0.000000 0.000000 
6 0.000000 0.000000 1.081517 
6 1.194153 0.000000 1.797201 
6 -1.154926 0.205768 1.812698 
1 2.113420 -0.337204 1.328822 
6 1.278480 0.636993 3.031275 
1 -2.088580 0.458404 1.326767 
1 -1.241778 -0.282248 2.774933 
1 2.230108 0.686544 3.541452 
6 0.360056 1.679818 3.320315 
1 0.788543 2.541884 3.846825 
8 -0.815134 1.799566 2.926966 
****************
 
ex6_0_M062X_results_ts_zmat_field_N50.xyz
12
 
1 0.000000 0.000000 0.000000 
6 0.000000 0.000000 1.081445 
6 1.194769 0.000000 1.792886 
6 -1.155503 0.191847 1.816674 
1 2.115265 -0.320175 1.315538 
6 1.279762 0.627333 3.034125 
1 -2.090395 0.443550 1.332373 
1 -1.239464 -0.311852 2.771225 
1 2.237014 0.686401 3.532792 
6 0.354496 1.656284 3.337567 
1 0.777998 2.519278 3.866502 
8 -0.827472 1.767483 2.954592 
****************
 
ex6_0_M062X_results_ts_zmat_field_N75.xyz
12
 
1 0.000000 0.000000 0.000000 
6 0.000000 0.000000 1.081437 
6 1.195007 0.000000 1.789219 
6 -1.156739 0.174022 1.820493 
1 2.117189 -0.301229 1.303179 
6 1.279096 0.615010 3.039032 
1 -2.093089 0.424116 1.337853 
1 -1.237392 -0.347645 2.765835 
1 2.241140 0.683784 3.527294 
6 0.345154 1.627083 3.359478 
1 0.761667 2.489966 3.894076 
8 -0.843497 1.728638 2.986330 
****************
 
 
 
ex6_0_wB97XD_OptimizedGeometries:
ex6_0_wB97XD_results_int_zmat_field_N100.xyz
12
 
1 0.000000 0.000000 0.000000 
6 0.000000 0.000000 1.081804 
6 1.122139 0.000000 1.795005 
6 -1.315480 -0.075229 1.796057 
1 2.091841 0.041638 1.316757 
6 1.034340 0.050308 3.247998 
8 -1.281426 0.517890 3.098993 
1 -2.098255 0.452942 1.253594 
1 -1.631834 -1.126746 1.913400 
1 1.916494 -0.009209 3.867972 
6 -0.142834 0.353209 3.799679 
1 -0.277827 0.584709 4.849089 
****************
 
ex6_0_wB97XD_results_int_zmat_field_N25.xyz
12
 
1 0.000000 0.000000 0.000000 
6 0.000000 0.000000 1.081750 
6 1.120159 0.000000 1.800770 
6 -1.307672 -0.039588 1.814557 
1 2.094250 0.007232 1.328673 
6 1.026773 0.088859 3.250040 
8 -1.253064 0.674273 3.052606 
1 -2.111718 0.422974 1.244952 
1 -1.596893 -1.079493 2.036559 
1 1.894586 -0.021054 3.882650 
6 -0.137794 0.475345 3.779914 
1 -0.274263 0.740441 4.820676 
****************
 
ex6_0_wB97XD_results_int_zmat_field_N50.xyz
12
 
1 0.000000 0.000000 0.000000 
6 0.000000 0.000000 1.081712 
6 1.120796 0.000000 1.798873 
6 -1.309920 -0.050163 1.809284 
1 2.093553 0.017857 1.324720 
6 1.029195 0.078103 3.249348 
8 -1.261782 0.629962 3.066935 
1 -2.107993 0.430933 1.246440 
1 -1.606619 -1.094619 2.001920 
1 1.902030 -0.015755 3.877795 
6 -0.139253 0.441214 3.785895 
1 -0.274744 0.698133 4.828962 
****************
 
ex6_0_wB97XD_results_int_zmat_field_N75.xyz
12
 
1 0.000000 0.000000 0.000000 
6 0.000000 0.000000 1.081727 
6 1.121447 0.000000 1.797000 
6 -1.312463 -0.062005 1.803245 
1 2.092750 0.029046 1.320777 
6 1.031760 0.065109 3.248744 
8 -1.271053 0.578506 3.082450 
1 -2.103501 0.440781 1.249182 
1 -1.618137 -1.110495 1.961358 
1 1.909370 -0.012254 3.872960 
6 -0.140898 0.400642 3.792639 
1 -0.275929 0.646003 4.838709 
****************
 
ex6_0_wB97XD_results_noField_int_zmat_sp.xyz
12
 
1 0.000000 0.000000 0.000000 
6 0.000000 0.000000 1.081905 
6 1.119688 0.000000 1.802299 
6 -1.306811 -0.032737 1.817107 
1 2.094636 -0.002094 1.331464 
6 1.025046 0.093467 3.250898 
8 -1.247284 0.699882 3.043572 
1 -2.113701 0.420651 1.244202 
1 -1.593484 -1.069043 2.055012 
1 1.888002 -0.032346 3.886943 
6 -0.137659 0.492495 3.776512 
1 -0.276369 0.756091 4.817325 
****************
 
ex6_0_wB97XD_results_noField_ts_zmat_sp.xyz
12
 
1 0.000000 0.000000 0.000000 
6 0.000000 0.000000 1.082311 
6 1.192088 0.000000 1.796587 
6 -1.160084 0.220253 1.804203 
1 2.109669 -0.342299 1.327351 
6 1.279574 0.635452 3.031354 
1 -2.084524 0.483985 1.305964 
1 -1.271997 -0.271491 2.761716 
1 2.228478 0.670831 3.549138 
6 0.364420 1.674260 3.328867 
1 0.782742 2.520895 3.887245 
8 -0.804878 1.810854 2.919245 
****************
 
ex6_0_wB97XD_results_ts_zmat_field_N100.xyz
12
 
1 0.000000 0.000000 0.000000 
6 0.000000 0.000000 1.081946 
6 1.191460 0.000000 1.783151 
6 -1.167203 0.151680 1.815875 
1 2.115561 -0.266687 1.281016 
6 1.274150 0.585018 3.052746 
1 -2.094862 0.413394 1.321321 
1 -1.270555 -0.413323 2.733909 
1 2.242121 0.659124 3.530262 
6 0.325229 1.555146 3.416150 
1 0.716064 2.397931 4.000162 
8 -0.870073 1.655460 3.042405 
****************
 
ex6_0_wB97XD_results_ts_zmat_field_N25.xyz
12
 
1 0.000000 0.000000 0.000000 
6 0.000000 0.000000 1.082108 
6 1.192477 0.000000 1.792186 
6 -1.160901 0.208922 1.807349 
1 2.111034 -0.326035 1.314158 
6 1.281189 0.626629 3.033716 
1 -2.085739 0.473126 1.309861 
1 -1.271509 -0.297811 2.757314 
1 2.236171 0.671452 3.539635 
6 0.360340 1.652749 3.344135 
1 0.774700 2.500174 3.904281 
8 -0.815603 1.781834 2.944376 
****************
 
ex6_0_wB97XD_results_ts_zmat_field_N50.xyz
12
 
1 0.000000 0.000000 0.000000 
6 0.000000 0.000000 1.081980 
6 1.192508 0.000000 1.788500 
6 -1.162387 0.193507 1.810472 
1 2.112515 -0.308034 1.302020 
6 1.280705 0.615327 3.038142 
1 -2.087999 0.457356 1.313944 
1 -1.270986 -0.330448 2.751471 
1 2.240865 0.669765 3.533370 
6 0.352210 1.625913 3.363844 
1 0.760618 2.473072 3.928824 
8 -0.830284 1.746433 2.973366 
****************
 
ex6_0_wB97XD_results_ts_zmat_field_N75.xyz
12
 
1 0.000000 0.000000 0.000000 
6 0.000000 0.000000 1.081924 
6 1.192178 0.000000 1.785473 
6 -1.164502 0.174445 1.813371 
1 2.114038 -0.288247 1.290903 
6 1.278377 0.601480 3.044495 
1 -2.091068 0.437456 1.317841 
1 -1.270693 -0.368954 2.743781 
1 2.242882 0.665689 3.530195 
6 0.340513 1.593513 3.387878 
1 0.741091 2.439198 3.960762 
8 -0.848444 1.704453 3.006118 
****************
 
 
 
ex7_OptimizedGeometries:
ex7_2_B3LYP_int_zmat_field_N100.xyz
16
 
1 0.000000 0.000000 0.000000 
6 0.000000 0.000000 1.082372 
6 1.216141 0.000000 1.772209 
6 -1.226040 0.000000 1.753876 
1 2.155331 0.000049 1.232644 
6 1.128239 0.000020 3.152477 
6 -1.299712 0.000050 3.150093 
1 -2.138206 -0.000035 1.171222 
6 1.941300 0.000144 4.437256 
6 -0.089364 0.000103 3.819341 
1 -2.260148 0.000112 3.650843 
1 2.555093 -0.888369 4.612645 
6 0.555305 0.000132 5.196268 
1 2.555009 0.888746 4.612481 
1 0.372394 0.888617 5.807887 
1 0.372433 -0.888408 5.807818 
****************
 
ex7_2_B3LYP_int_zmat_field_N25.xyz
16
 
1 0.000000 0.000000 0.000000 
6 0.000000 0.000000 1.082851 
6 1.217903 0.000000 1.770726 
6 -1.223628 0.000010 1.756771 
1 2.158088 -0.000003 1.232596 
6 1.134620 -0.000001 3.150680 
6 -1.293301 0.000033 3.153763 
1 -2.138868 0.000007 1.178062 
6 1.949282 0.000011 4.433407 
6 -0.082530 0.000042 3.821027 
1 -2.250671 0.000054 3.660690 
1 2.562406 -0.887164 4.604956 
6 0.566068 0.000106 5.195177 
1 2.562548 0.887105 4.604860 
1 0.383185 0.887265 5.805038 
1 0.383119 -0.886968 5.805141 
****************
 
ex7_2_B3LYP_int_zmat_field_N50.xyz
16
 
1 0.000000 0.000000 0.000000 
6 0.000000 0.000000 1.082600 
6 1.217314 0.000000 1.771157 
6 -1.224286 0.000010 1.755541 
1 2.157347 -0.000013 1.232839 
6 1.132398 0.000038 3.151088 
6 -1.295463 0.000035 3.152245 
1 -2.138527 0.000005 1.175722 
6 1.946303 0.000115 4.434661 
6 -0.085028 0.000056 3.820207 
1 -2.253815 0.000050 3.657233 
1 2.559538 -0.887461 4.607452 
6 0.562197 0.000114 5.195317 
1 2.559504 0.887730 4.607370 
1 0.379125 0.887723 5.805513 
1 0.379173 -0.887456 5.805586 
****************
 
ex7_2_B3LYP_int_zmat_field_N75.xyz
16
 
1 0.000000 0.000000 0.000000 
6 0.000000 0.000000 1.082445 
6 1.216528 0.000000 1.772056 
6 -1.225275 0.000306 1.754164 
1 2.156438 -0.000200 1.233622 
6 1.129622 0.000356 3.152080 
6 -1.298316 0.000627 3.150579 
1 -2.138321 0.000306 1.172752 
6 1.942530 0.000643 4.436684 
6 -0.088188 0.000825 3.819663 
1 -2.257864 0.000945 3.653176 
1 2.555736 -0.887446 4.611239 
6 0.557275 0.000962 5.195928 
1 2.555915 0.888705 4.610752 
1 0.374152 0.889165 5.806462 
1 0.373841 -0.886974 5.806752 
****************
 
ex7_2_B3LYP_noField_int_zmat_sp.xyz
16
 
1 0.000000 0.000000 0.000000 
6 0.000000 0.000000 1.083194 
6 1.218175 0.000000 1.770696 
6 -1.223329 0.000003 1.757805 
1 2.158963 0.000001 1.233480 
6 1.136235 0.000003 3.150880 
6 -1.291938 0.000004 3.154912 
1 -2.139414 0.000002 1.179791 
6 1.951064 0.000008 4.433265 
6 -0.080960 0.000004 3.822109 
1 -2.248298 0.000005 3.663888 
1 2.564389 -0.886571 4.603901 
6 0.568776 0.000001 5.195537 
1 2.564382 0.886591 4.603900 
1 0.385804 0.886581 5.805294 
1 0.385809 -0.886581 5.805290 
****************
 
ex7_2_B3LYP_noField_ts_zmat_sp.xyz
16
 
1 0.000000 0.000000 0.000000 
6 0.000000 0.000000 1.082981 
6 1.199741 0.000000 1.765977 
6 -1.237734 -0.052301 1.764119 
1 2.144627 -0.027468 1.236379 
6 1.138216 -0.077602 3.167937 
6 -1.304873 -0.011140 3.142400 
1 -2.151589 -0.085513 1.183933 
6 2.099237 -0.382929 4.173170 
6 -0.090164 0.108372 3.839177 
1 -2.259011 0.015992 3.655162 
1 1.902275 -1.220429 4.822926 
6 0.237503 0.460533 5.179287 
1 3.144881 -0.089857 4.102998 
1 0.877315 1.314127 5.335495 
1 -0.377595 0.183108 6.033029 
****************
 
ex7_2_B3LYP_ts_zmat_field_N100.xyz
16
 
1 0.000000 0.000000 0.000000 
6 0.000000 0.000000 1.082334 
6 1.198021 0.000000 1.768684 
6 -1.239657 -0.052650 1.759383 
1 2.141511 -0.028693 1.237235 
6 1.132494 -0.075592 3.169641 
6 -1.311219 -0.022246 3.137891 
1 -2.149552 -0.077533 1.173790 
6 2.096660 -0.377652 4.180581 
6 -0.098884 0.084657 3.839007 
1 -2.269145 0.005611 3.642902 
1 1.928355 -1.251915 4.789764 
6 0.225199 0.421754 5.189634 
1 3.143009 -0.080959 4.093215 
1 0.817469 1.307594 5.357774 
1 -0.411013 0.136148 6.028782 
****************
 
ex7_2_B3LYP_ts_zmat_field_N25.xyz
16
 
1 0.000000 0.000000 0.000000 
6 0.000000 0.000000 1.082681 
6 1.199214 0.000000 1.766334 
6 -1.238199 -0.052503 1.762719 
1 2.143782 -0.027566 1.236357 
6 1.136598 -0.077127 3.168057 
6 -1.306672 -0.014170 3.140884 
1 -2.150908 -0.083478 1.181168 
6 2.098501 -0.381672 4.174518 
6 -0.092530 0.102108 3.838804 
1 -2.261753 0.013036 3.651693 
1 1.908821 -1.228392 4.814477 
6 0.233941 0.450702 5.181513 
1 3.144156 -0.087488 4.099740 
1 0.862064 1.312390 5.340938 
1 -0.386672 0.171080 6.031326 
****************
 
ex7_2_B3LYP_ts_zmat_field_N50.xyz
16
 
1 0.000000 0.000000 0.000000 
6 0.000000 0.000000 1.082474 
6 1.198754 0.000000 1.766907 
6 -1.238643 -0.052588 1.761480 
1 2.142980 -0.027918 1.236493 
6 1.135122 -0.076578 3.168397 
6 -1.308242 -0.016837 3.139644 
1 -2.150329 -0.081582 1.178610 
6 2.097877 -0.380451 4.176044 
6 -0.094674 0.096304 3.838638 
1 -2.264249 0.010604 3.648542 
1 1.915011 -1.236164 4.806158 
6 0.230670 0.441258 5.183907 
1 3.143754 -0.085696 4.096826 
1 0.847343 1.310801 5.346195 
1 -0.395370 0.159901 6.030031 
****************
 
ex7_2_B3LYP_ts_zmat_field_N75.xyz
16
 
1 0.000000 0.000000 0.000000 
6 0.000000 0.000000 1.082358 
6 1.198355 0.000000 1.767691 
6 -1.239130 -0.052639 1.760366 
1 2.142223 -0.028295 1.236789 
6 1.133752 -0.076078 3.168926 
6 -1.309760 -0.019540 3.138645 
1 -2.149877 -0.079602 1.176147 
6 2.097264 -0.379134 4.178058 
6 -0.096795 0.090472 3.838707 
1 -2.266716 0.008118 3.645609 
1 1.921516 -1.244039 4.797908 
6 0.227745 0.431587 5.186617 
1 3.143375 -0.083561 4.094632 
1 0.832472 1.309185 5.351812 
1 -0.403508 0.148248 6.029178 
****************
 
 
 
ex7_2_B3LYPD3_OptimizedGeometries:
ex7_2_B3LYPD3_results_int_zmat_field_N100.xyz
16
 
1 0.000000 0.000000 0.000000 
6 0.000000 0.000000 1.082356 
6 1.216536 0.000000 1.772311 
6 -1.226353 -0.000185 1.754106 
1 -2.138550 -0.000222 1.171532 
6 -1.299996 -0.000341 3.150727 
6 1.128015 -0.000172 3.152257 
1 2.156367 0.000135 1.234112 
1 -2.259563 -0.000452 3.652865 
6 -0.089512 -0.000303 3.819147 
6 1.941603 -0.000199 4.436362 
6 0.554399 -0.000259 5.196152 
1 2.555091 -0.889198 4.610485 
1 2.555079 0.888772 4.610617 
1 0.370688 0.888708 5.806864 
1 0.370833 -0.889222 5.806902 
****************
 
ex7_2_B3LYPD3_results_int_zmat_field_N25.xyz
16
 
1 0.000000 0.000000 0.000000 
6 0.000000 0.000000 1.082835 
6 1.218367 0.000000 1.770789 
6 -1.223862 -0.000096 1.757033 
1 -2.139202 -0.000107 1.178511 
6 -1.293462 -0.000169 3.154474 
6 1.134534 -0.000136 3.150382 
1 2.159173 0.000055 1.233998 
1 -2.249937 -0.000230 3.662821 
6 -0.082578 -0.000163 3.820848 
6 1.949723 -0.000279 4.432446 
6 0.565404 -0.000194 5.194994 
1 2.562597 -0.887890 4.602734 
1 2.562768 0.887195 4.602819 
1 0.381833 0.887357 5.804107 
1 0.381708 -0.887724 5.804096 
****************
 
ex7_2_B3LYPD3_results_int_zmat_field_N50.xyz
16
 
1 0.000000 0.000000 0.000000 
6 0.000000 0.000000 1.082582 
6 1.217751 0.000000 1.771238 
6 -1.224544 -0.000050 1.755776 
1 -2.138858 -0.000072 1.176106 
6 -1.295674 -0.000083 3.152914 
6 1.132263 0.000045 3.150818 
1 2.158424 0.000023 1.234290 
1 -2.253136 -0.000138 3.659315 
6 -0.085125 -0.000024 3.820018 
6 1.946700 0.000224 4.433727 
6 0.561434 -0.000036 5.195140 
1 2.559848 -0.887657 4.605356 
1 2.559470 0.888375 4.605308 
1 0.377493 0.887912 5.804606 
1 0.377776 -0.888115 5.804502 
****************
 
ex7_2_B3LYPD3_results_int_zmat_field_N75.xyz
16
 
1 0.000000 0.000000 0.000000 
6 0.000000 0.000000 1.082425 
6 1.216995 0.000000 1.772064 
6 -1.225510 0.000341 1.754505 
1 -2.138649 0.000373 1.173277 
6 -1.298353 0.000741 3.151377 
6 1.129584 0.000448 3.151742 
1 2.157478 -0.000780 1.234890 
1 -2.256995 0.000765 3.655431 
6 -0.088115 0.000834 3.819455 
6 1.943132 0.000018 4.435597 
6 0.556741 0.000105 5.195709 
1 2.555810 -0.888776 4.608561 
1 2.556510 0.888265 4.608957 
1 0.373252 0.888653 5.805657 
1 0.372601 -0.888417 5.805536 
****************
 
ex7_2_B3LYPD3_results_noField_int_zmat_sp.xyz
16
 
1 0.000000 0.000000 0.000000 
6 0.000000 0.000000 1.083185 
6 1.218801 0.000000 1.770523 
6 -1.223342 0.000001 1.758345 
1 -2.139809 0.000002 1.180956 
6 -1.291473 0.000000 3.155938 
6 1.136771 0.000000 3.150303 
1 2.159852 -0.000002 1.234002 
1 -2.247040 0.000001 3.666158 
6 -0.080337 0.000000 3.822022 
6 1.952296 -0.000005 4.431852 
6 0.569249 0.000003 5.195151 
1 2.565592 -0.886926 4.600971 
1 2.565602 0.886911 4.600969 
1 0.385422 0.886925 5.804201 
1 0.385416 -0.886913 5.804208 
****************
 
ex7_2_B3LYPD3_results_noField_ts_zmat_sp.xyz
16
 
1 0.000000 0.000000 0.000000 
6 0.000000 0.000000 1.082948 
6 1.200005 0.000000 1.766119 
6 -1.238128 -0.052470 1.764159 
1 -2.151867 -0.085221 1.183826 
6 -1.305478 -0.011873 3.142763 
6 1.137436 -0.078082 3.167406 
1 2.145819 -0.027702 1.238457 
1 -2.258561 0.015569 3.657192 
6 -0.090871 0.107501 3.838534 
6 2.099375 -0.383250 4.171966 
6 0.235598 0.458849 5.179268 
1 1.907359 -1.223417 4.820168 
1 3.143100 -0.084814 4.100007 
1 0.871573 1.314929 5.339205 
1 -0.380094 0.175755 6.030375 
****************
 
ex7_2_B3LYPD3_results_ts_zmat_field_N100.xyz
16
 
1 0.000000 0.000000 0.000000 
6 0.000000 0.000000 1.082307 
6 1.198294 0.000000 1.768849 
6 -1.239988 -0.052617 1.759476 
1 -2.149826 -0.077237 1.173833 
6 -1.311604 -0.022512 3.138321 
6 1.131776 -0.075811 3.169158 
1 2.142704 -0.029125 1.239326 
1 -2.268436 0.005857 3.645095 
6 -0.099344 0.084207 3.838375 
6 2.097170 -0.377601 4.178985 
6 0.223140 0.420504 5.189568 
1 1.933634 -1.254260 4.786518 
1 3.141663 -0.076067 4.089530 
1 0.811463 1.308660 5.361109 
1 -0.413795 0.129718 6.026018 
****************
 
ex7_2_B3LYPD3_results_ts_zmat_field_N25.xyz
16
 
1 0.000000 0.000000 0.000000 
6 0.000000 0.000000 1.082651 
6 1.199472 0.000000 1.766507 
6 -1.238554 -0.052554 1.762778 
1 -2.151166 -0.083387 1.181125 
6 -1.307149 -0.014409 3.141267 
6 1.135809 -0.077367 3.167587 
1 2.144975 -0.028018 1.238488 
1 -2.261146 0.013290 3.653798 
6 -0.093094 0.101836 3.838132 
6 2.098768 -0.381799 4.173028 
6 0.231814 0.449733 5.181368 
1 1.913530 -1.230776 4.811737 
1 3.142665 -0.082957 4.096283 
1 0.856538 1.313574 5.344228 
1 -0.389584 0.165107 6.028582 
****************
 
ex7_2_B3LYPD3_results_ts_zmat_field_N50.xyz
16
 
1 0.000000 0.000000 0.000000 
6 0.000000 0.000000 1.082445 
6 1.199017 0.000000 1.767076 
6 -1.238988 -0.052609 1.761550 
1 -2.150592 -0.081422 1.178596 
6 -1.308686 -0.017085 3.140043 
6 1.134361 -0.076807 3.167921 
1 2.144173 -0.028366 1.238610 
1 -2.263606 0.010858 3.650677 
6 -0.095199 0.095977 3.837979 
6 2.098235 -0.380501 4.174516 
6 0.228564 0.440213 5.183785 
1 1.919933 -1.238526 4.803251 
1 3.142322 -0.081028 4.093276 
1 0.841653 1.311975 5.349493 
1 -0.398252 0.153810 6.027276 
****************
 
ex7_2_B3LYPD3_results_ts_zmat_field_N75.xyz
16
 
1 0.000000 0.000000 0.000000 
6 0.000000 0.000000 1.082331 
6 1.198623 0.000000 1.767858 
6 -1.239467 -0.052634 1.760449 
1 -2.150145 -0.079376 1.176162 
6 -1.310173 -0.019799 3.139060 
6 1.133014 -0.076298 3.168446 
1 2.143416 -0.028735 1.238892 
1 -2.266040 0.008366 3.647774 
6 -0.097286 0.090087 3.838061 
6 2.097702 -0.379120 4.176495 
6 0.225660 0.430454 5.186521 
1 1.926627 -1.246382 4.794835 
1 3.141990 -0.078766 4.091008 
1 0.826619 1.310325 5.355121 
1 -0.406350 0.142012 6.026416 
****************
 
 
 
ex7_2_M062X_OptimizedGeometries:
ex7_2_M062X_results_int_zmat_field_N100.xyz
16
 
1 0.000000 0.000000 0.000000 
6 0.000000 0.000000 1.082202 
6 1.213207 0.000000 1.770453 
6 -1.224675 0.000281 1.751248 
1 -2.135544 0.000338 1.166920 
6 -1.301054 0.000537 3.143962 
6 1.122573 0.000143 3.148913 
1 2.152822 -0.000224 1.232898 
1 -2.261281 0.000800 3.643784 
6 -0.092289 0.000443 3.812493 
6 1.930867 0.000066 4.432950 
6 0.551020 0.000506 5.186502 
1 2.540214 -0.889356 4.605392 
1 2.540883 0.889055 4.605276 
1 0.366186 0.889885 5.792260 
1 0.365719 -0.888496 5.792675 
****************
 
ex7_2_M062X_results_int_zmat_field_N25.xyz
16
 
1 0.000000 0.000000 0.000000 
6 0.000000 0.000000 1.082441 
6 1.215669 0.000000 1.767656 
6 -1.221484 0.000005 1.754937 
1 -2.135851 0.000005 1.175649 
6 -1.292529 0.000012 3.148686 
6 1.131094 0.000005 3.145629 
1 2.155684 -0.000004 1.230549 
1 -2.249097 0.000017 3.655737 
6 -0.082895 0.000012 3.814045 
6 1.942168 0.000007 4.426683 
6 0.565866 0.000019 5.184449 
1 2.551852 -0.887919 4.595050 
1 2.551862 0.887927 4.595039 
1 0.382138 0.887940 5.789687 
1 0.382128 -0.887892 5.789699 
****************
 
ex7_2_M062X_results_int_zmat_field_N50.xyz
16
 
1 0.000000 0.000000 0.000000 
6 0.000000 0.000000 1.082280 
6 1.215057 0.000000 1.768113 
6 -1.222255 -0.000010 1.753905 
1 -2.135615 -0.000011 1.173335 
6 -1.294709 -0.000027 3.147323 
6 1.128848 -0.000010 3.146178 
1 2.154804 0.000010 1.230634 
1 -2.252320 -0.000038 3.652301 
6 -0.085235 -0.000027 3.813325 
6 1.939333 -0.000004 4.427974 
6 0.562136 -0.000048 5.184706 
1 2.549040 -0.888339 4.597234 
1 2.548994 0.888358 4.597257 
1 0.378013 0.888272 5.790113 
1 0.378049 -0.888406 5.790067 
****************
 
ex7_2_M062X_results_int_zmat_field_N75.xyz
16
 
1 0.000000 0.000000 0.000000 
6 0.000000 0.000000 1.082203 
6 1.214326 0.000000 1.768614 
6 -1.223329 0.000047 1.753120 
1 -2.135513 0.000049 1.170847 
6 -1.297159 0.000109 3.146160 
6 1.126384 -0.000014 3.146933 
1 2.153561 -0.000019 1.230376 
1 -2.255914 0.000168 3.648813 
6 -0.087573 0.000100 3.812753 
6 1.936525 -0.000074 4.429268 
6 0.558273 0.000162 5.185166 
1 2.546152 -0.888983 4.599511 
1 2.546508 0.888607 4.599441 
1 0.374235 0.889043 5.790807 
1 0.373974 -0.888514 5.791031 
****************
 
ex7_2_M062X_results_noField_int_zmat_sp.xyz
16
 
1 0.000000 0.000000 0.000000 
6 0.000000 0.000000 1.082688 
6 1.215840 0.000000 1.768315 
6 -1.221318 0.000000 1.755225 
1 -2.136272 0.000000 1.176370 
6 -1.291956 0.000000 3.149270 
6 1.131786 0.000000 3.146232 
1 2.156436 0.000000 1.232101 
1 -2.247983 -0.000001 3.657461 
6 -0.082572 0.000002 3.814936 
6 1.942532 0.000002 4.427064 
6 0.566366 0.000002 5.184870 
1 2.552158 -0.887464 4.595321 
1 2.552154 0.887471 4.595321 
1 0.382621 0.887469 5.790007 
1 0.382625 -0.887468 5.790006 
****************
 
ex7_2_M062X_results_noField_ts_zmat_sp.xyz
16
 
1 0.000000 0.000000 0.000000 
6 0.000000 0.000000 1.082496 
6 1.192152 0.000000 1.762125 
6 -1.244415 -0.051888 1.762112 
1 -2.153895 -0.090731 1.176336 
6 -1.319522 -0.004180 3.131494 
6 1.124059 -0.080085 3.167640 
1 2.139160 -0.026276 1.237370 
1 -2.274170 0.021770 3.642235 
6 -0.103312 0.124940 3.831984 
6 2.065300 -0.398253 4.173123 
6 0.225115 0.497334 5.155472 
1 1.825806 -1.201109 4.851905 
1 3.121630 -0.150361 4.095830 
1 0.909500 1.319190 5.292760 
1 -0.407475 0.267539 6.010038 
****************
 
ex7_2_M062X_results_ts_zmat_field_N100.xyz
16
 
1 0.000000 0.000000 0.000000 
6 0.000000 0.000000 1.082175 
6 1.190774 0.000000 1.764748 
6 -1.246114 -0.051908 1.757878 
1 -2.152128 -0.082498 1.166856 
6 -1.325334 -0.014994 3.127626 
6 1.118887 -0.078099 3.169168 
1 2.136296 -0.029083 1.237988 
1 -2.283576 0.013106 3.630932 
6 -0.111284 0.101244 3.832064 
6 2.063021 -0.395217 4.179646 
6 0.214018 0.460588 5.165508 
1 1.847530 -1.235868 4.819798 
1 3.120254 -0.146616 4.085457 
1 0.854997 1.315482 5.311206 
1 -0.438837 0.225315 6.006246 
****************
 
ex7_2_M062X_results_ts_zmat_field_N25.xyz
16
 
1 0.000000 0.000000 0.000000 
6 0.000000 0.000000 1.082285 
6 1.191883 0.000000 1.762134 
6 -1.244658 -0.051778 1.761199 
1 -2.153432 -0.088792 1.174598 
6 -1.320513 -0.006510 3.130497 
6 1.123194 -0.079426 3.167458 
1 2.138381 -0.027096 1.236672 
1 -2.275887 0.020148 3.639665 
6 -0.104571 0.119348 3.831642 
6 2.065456 -0.397440 4.173634 
6 0.223192 0.488842 5.157322 
1 1.831821 -1.209399 4.843452 
1 3.121986 -0.149737 4.091610 
1 0.897462 1.318616 5.296440 
1 -0.414431 0.258179 6.008539 
****************
 
ex7_2_M062X_results_ts_zmat_field_N50.xyz
16
 
1 0.000000 0.000000 0.000000 
6 0.000000 0.000000 1.082162 
6 1.191448 0.000000 1.762797 
6 -1.245121 -0.051850 1.759972 
1 -2.152891 -0.086742 1.171915 
6 -1.322206 -0.009337 3.129302 
6 1.121638 -0.078966 3.167851 
1 2.137638 -0.027720 1.236956 
1 -2.278520 0.017810 3.636527 
6 -0.106853 0.113292 3.831562 
6 2.064574 -0.396778 4.175224 
6 0.219833 0.479528 5.159748 
1 1.836773 -1.218133 4.835519 
1 3.121305 -0.148918 4.089002 
1 0.883427 1.317486 5.301084 
1 -0.423009 0.247476 6.007364 
****************
 
ex7_2_M062X_results_ts_zmat_field_N75.xyz
16
 
1 0.000000 0.000000 0.000000 
6 0.000000 0.000000 1.082126 
6 1.191078 0.000000 1.763669 
6 -1.245607 -0.051914 1.758863 
1 -2.152455 -0.084664 1.169329 
6 -1.323816 -0.012215 3.128343 
6 1.120200 -0.078551 3.168421 
1 2.136943 -0.028371 1.237397 
1 -2.281086 0.015397 3.633614 
6 -0.109096 0.107206 3.831705 
6 2.063767 -0.396079 4.177214 
6 0.216756 0.470039 5.162486 
1 1.842016 -1.227015 4.827609 
1 3.120731 -0.147924 4.086931 
1 0.869251 1.316376 5.306030 
1 -0.431174 0.236445 6.006598 
****************
 
 
 
ex7_2_wB97XD_OptimizedGeometries:
ex7_2_wB97XD_results_int_zmat_field_N100.xyz
16
 
1 0.000000 0.000000 0.000000 
6 0.000000 0.000000 1.082414 
6 1.212824 0.000000 1.769177 
6 -1.222906 -0.000208 1.752246 
1 2.152185 0.000069 1.230393 
6 1.123840 -0.000353 3.145741 
6 -1.297219 -0.000473 3.144102 
1 -2.134738 -0.000271 1.168981 
6 1.934223 -0.001242 4.427545 
6 -0.089217 -0.000654 3.810299 
1 -2.256982 -0.000663 3.645624 
1 2.545214 -0.891141 4.598998 
6 0.554876 -0.001202 5.183239 
1 2.546455 0.887635 4.599945 
1 0.370387 0.888139 5.791217 
1 0.370321 -0.890546 5.791227 
****************
 
ex7_2_wB97XD_results_int_zmat_field_N25.xyz
16
 
1 0.000000 0.000000 0.000000 
6 0.000000 0.000000 1.082811 
6 1.214994 0.000000 1.767225 
6 -1.220060 -0.000025 1.755485 
1 2.155265 0.000020 1.229765 
6 1.131197 -0.000029 3.143316 
6 -1.289839 -0.000057 3.148284 
1 -2.135296 -0.000026 1.176833 
6 1.943518 -0.000037 4.422749 
6 -0.081381 -0.000062 3.811933 
1 -2.246186 -0.000083 3.656588 
1 2.554949 -0.887918 4.591095 
6 0.567171 -0.000109 5.181712 
1 2.554886 0.887876 4.591152 
1 0.383190 0.887754 5.788647 
1 0.383240 -0.888039 5.788563 
****************
 
ex7_2_wB97XD_results_int_zmat_field_N50.xyz
16
 
1 0.000000 0.000000 0.000000 
6 0.000000 0.000000 1.082603 
6 1.214236 0.000000 1.767733 
6 -1.221053 -0.000032 1.754334 
1 2.154068 0.000028 1.229659 
6 1.128497 -0.000035 3.143981 
6 -1.292439 -0.000062 3.146726 
1 -2.134986 -0.000040 1.174011 
6 1.940231 -0.000049 4.424073 
6 -0.084071 -0.000051 3.811117 
1 -2.250028 -0.000088 3.652516 
1 2.551655 -0.888443 4.593375 
6 0.562809 -0.000051 5.181958 
1 2.551693 0.888319 4.593371 
1 0.378460 0.888309 5.789063 
1 0.378455 -0.888425 5.789040 
****************
 
ex7_2_wB97XD_results_int_zmat_field_N75.xyz
16
 
1 0.000000 0.000000 0.000000 
6 0.000000 0.000000 1.082464 
6 1.213817 0.000000 1.767747 
6 -1.221673 0.000064 1.753864 
1 2.153078 -0.000067 1.228753 
6 1.127112 -0.000068 3.144165 
6 -1.293818 0.000086 3.145996 
1 -2.134778 0.000094 1.172501 
6 1.938926 -0.000325 4.424556 
6 -0.085258 -0.000031 3.810611 
1 -2.252225 0.000145 3.650144 
1 2.550305 -0.889412 4.594498 
6 0.560931 -0.000193 5.182145 
1 2.550838 0.888363 4.594683 
1 0.377004 0.888659 5.789799 
1 0.376774 -0.889035 5.789749 
****************
 
ex7_2_wB97XD_results_noField_int_zmat_sp.xyz
16
 
1 0.000000 0.000000 0.000000 
6 0.000000 0.000000 1.083148 
6 1.215007 0.000000 1.768195 
6 -1.220072 0.000002 1.755575 
1 2.155997 0.000000 1.231929 
6 1.131403 0.000003 3.144282 
6 -1.289746 0.000002 3.148657 
1 -2.135834 0.000002 1.177136 
6 1.943089 0.000006 4.423780 
6 -0.081668 0.000005 3.812851 
1 -2.245660 0.000003 3.657844 
1 2.554289 -0.887430 4.592019 
6 0.566634 0.000004 5.182396 
1 2.554287 0.887443 4.592017 
1 0.382470 0.887441 5.788987 
1 0.382471 -0.887433 5.788987 
****************
 
ex7_2_wB97XD_results_noField_ts_zmat_sp.xyz
16
 
1 0.000000 0.000000 0.000000 
6 0.000000 0.000000 1.082916 
6 1.191836 0.000000 1.762175 
6 -1.241270 -0.050616 1.762433 
1 2.138334 -0.026052 1.235819 
6 1.126042 -0.078867 3.165616 
6 -1.313634 -0.004396 3.131554 
1 -2.152348 -0.088232 1.178284 
6 2.073058 -0.393292 4.166726 
6 -0.098848 0.121910 3.830508 
1 -2.268266 0.021320 3.643028 
1 1.845688 -1.203125 4.841474 
6 0.225853 0.488841 5.156349 
1 3.127805 -0.137965 4.084315 
1 0.900984 1.317161 5.300901 
1 -0.408414 0.250874 6.008142 
****************
 
ex7_2_wB97XD_results_ts_zmat_field_N100.xyz
16
 
1 0.000000 0.000000 0.000000 
6 0.000000 0.000000 1.082371 
6 1.190175 0.000000 1.764887 
6 -1.243103 -0.051547 1.757653 
1 2.135212 -0.028109 1.236533 
6 1.120472 -0.077463 3.167255 
6 -1.319829 -0.016700 3.127048 
1 -2.150227 -0.080716 1.167905 
6 2.070749 -0.390609 4.173045 
6 -0.107463 0.096812 3.830491 
1 -2.278300 0.010454 3.630674 
1 1.868840 -1.239061 4.807785 
6 0.212843 0.449592 5.166773 
1 3.126350 -0.133829 4.072765 
1 0.842662 1.311567 5.321241 
1 -0.443073 0.205033 6.003582 
****************
 
ex7_2_wB97XD_results_ts_zmat_field_N25.xyz
16
 
1 0.000000 0.000000 0.000000 
6 0.000000 0.000000 1.082650 
6 1.191464 0.000000 1.762318 
6 -1.241550 -0.051664 1.761252 
1 2.137503 -0.026043 1.235287 
6 1.125026 -0.079173 3.165507 
6 -1.314772 -0.009084 3.130326 
1 -2.151701 -0.087123 1.176019 
6 2.073432 -0.393451 4.166967 
6 -0.100425 0.113924 3.830270 
1 -2.270235 0.016403 3.640100 
1 1.852960 -1.213384 4.831691 
6 0.222808 0.476715 5.158829 
1 3.128115 -0.137076 4.079824 
1 0.886782 1.313438 5.306441 
1 -0.416809 0.236346 6.006644 
****************
 
ex7_2_wB97XD_results_ts_zmat_field_N50.xyz
16
 
1 0.000000 0.000000 0.000000 
6 0.000000 0.000000 1.082469 
6 1.190970 0.000000 1.762966 
6 -1.242041 -0.051628 1.759932 
1 2.136691 -0.026712 1.235546 
6 1.123392 -0.078553 3.165916 
6 -1.316530 -0.011552 3.128995 
1 -2.151100 -0.085014 1.173216 
6 2.072474 -0.392565 4.168574 
6 -0.102805 0.108267 3.830120 
1 -2.272979 0.014524 3.636734 
1 1.857917 -1.221789 4.823717 
6 0.219190 0.467887 5.161163 
1 3.127442 -0.136265 4.076886 
1 0.872250 1.312817 5.311047 
1 -0.426015 0.226327 6.005208 
****************
 
ex7_2_wB97XD_results_ts_zmat_field_N75.xyz
16
 
1 0.000000 0.000000 0.000000 
6 0.000000 0.000000 1.082376 
6 1.190538 0.000000 1.763827 
6 -1.242562 -0.051554 1.758730 
1 2.135926 -0.027425 1.235970 
6 1.121863 -0.077962 3.166504 
6 -1.318225 -0.014024 3.127898 
1 -2.150609 -0.082840 1.170504 
6 2.071555 -0.391602 4.170614 
6 -0.105160 0.102627 3.830190 
1 -2.275678 0.012642 3.633583 
1 1.863145 -1.230310 4.815790 
6 0.215858 0.458938 5.163799 
1 3.126840 -0.135217 4.074541 
1 0.857560 1.312277 5.315944 
1 -0.434792 0.216029 6.004179 
****************
 
 
 
ex8_OptimizedGeometries:
ex8_1_B3LYP_int_zmat_field_N100.xyz
21
 
6 0.000000 0.000000 0.000000 
6 0.000000 0.000000 1.389543 
16 1.622107 0.000000 -0.836975 
6 -1.191283 -0.053984 -0.715039 
6 1.701191 1.839423 -1.172422 
8 2.619307 -0.266938 0.221594 
1 0.950593 0.003017 1.909587 
6 -1.211941 -0.038546 2.070577 
6 -2.400100 -0.090145 -0.028308 
1 -1.172797 -0.087359 -1.798869 
6 2.959175 2.147456 -1.910012 
1 0.799768 2.090662 -1.737440 
1 1.669604 2.304220 -0.185925 
1 -1.216038 -0.048183 3.153714 
6 -2.411055 -0.079826 1.364375 
1 -3.332233 -0.143975 -0.580846 
6 4.076667 2.560893 -1.322290 
1 2.953464 1.957452 -2.978917 
1 -3.352654 -0.125788 1.900488 
1 4.983600 2.729337 -1.887681 
1 4.133087 2.726070 -0.253040 
****************
 
ex8_1_B3LYP_int_zmat_field_N25.xyz
21
 
6 0.000000 0.000000 0.000000 
6 0.000000 0.000000 1.388181 
16 1.597069 0.000000 -0.861099 
6 -1.190021 -0.073764 -0.716910 
6 1.580156 1.809905 -1.321122 
8 2.648218 -0.157649 0.175373 
1 0.947393 0.023604 1.911856 
6 -1.212717 -0.049029 2.067765 
6 -2.397635 -0.118747 -0.031066 
1 -1.175976 -0.110199 -1.800384 
6 2.781262 2.144245 -2.134670 
1 0.646988 1.974043 -1.864228 
1 1.556112 2.344936 -0.370976 
1 -1.220590 -0.051338 3.150589 
6 -2.409330 -0.104183 1.361107 
1 -3.328066 -0.177118 -0.582358 
6 3.850298 2.771275 -1.658451 
1 2.770742 1.813715 -3.169144 
1 -3.350910 -0.149701 1.894116 
1 4.711530 2.971480 -2.282215 
1 3.905946 3.096652 -0.626519 
****************
 
ex8_1_B3LYP_int_zmat_field_N50.xyz
21
 
6 0.000000 0.000000 0.000000 
6 0.000000 0.000000 1.388511 
16 1.605853 0.000000 -0.851680 
6 -1.190201 -0.071252 -0.716315 
6 1.606605 1.816044 -1.293766 
8 2.639905 -0.173017 0.196373 
1 0.948449 0.020309 1.910825 
6 -1.212329 -0.048857 2.068666 
6 -2.397949 -0.116590 -0.030128 
1 -1.174824 -0.107227 -1.799867 
6 2.825930 2.144277 -2.083272 
1 0.682874 1.993768 -1.849099 
1 1.573925 2.339585 -0.337434 
1 -1.218829 -0.053413 3.151586 
6 -2.409468 -0.103198 1.362203 
1 -3.328656 -0.176208 -0.581813 
6 3.910030 2.713631 -1.569590 
1 2.818589 1.851149 -3.128830 
1 -3.350851 -0.151376 1.896195 
1 4.787285 2.904773 -2.173318 
1 3.964475 2.995205 -0.524824 
****************
 
ex8_1_B3LYP_int_zmat_field_N75.xyz
21
 
6 0.000000 0.000000 0.000000 
6 0.000000 0.000000 1.388949 
16 1.614361 0.000000 -0.843293 
6 -1.190565 -0.065279 -0.715778 
6 1.643706 1.825075 -1.250756 
8 2.630800 -0.203609 0.213586 
1 0.949547 0.013965 1.910035 
6 -1.212103 -0.045860 2.069549 
6 -2.398702 -0.108082 -0.029330 
1 -1.173675 -0.100490 -1.799442 
6 2.881060 2.143985 -2.016799 
1 0.729654 2.028383 -1.813951 
1 1.608604 2.328979 -0.283901 
1 -1.217369 -0.052982 3.152574 
6 -2.410019 -0.096063 1.363193 
1 -3.329930 -0.166606 -0.581457 
6 3.980475 2.648661 -1.468505 
1 2.875626 1.891195 -3.072732 
1 -3.351407 -0.144742 1.898178 
1 4.872453 2.827995 -2.053918 
1 4.035236 2.883146 -0.412198 
****************
 
ex8_1_B3LYP_noField_int_zmat_sp.xyz
21
 
6 0.000000 0.000000 0.000000 
6 0.000000 0.000000 1.388020 
16 1.588234 0.000000 -0.870921 
6 -1.190015 -0.069737 -0.717755 
6 1.571564 1.812604 -1.316976 
8 2.654956 -0.168710 0.151280 
1 0.946407 0.022345 1.913214 
6 -1.213415 -0.043699 2.066747 
6 -2.397924 -0.108800 -0.032393 
1 -1.177140 -0.104969 -1.801225 
6 2.758399 2.154566 -2.147205 
1 0.631214 1.981632 -1.845401 
1 1.560251 2.341949 -0.363509 
1 -1.222978 -0.043518 3.149488 
6 -2.409836 -0.093525 1.359644 
1 -3.328413 -0.160974 -0.583422 
6 3.826210 2.798366 -1.691048 
1 2.734573 1.823085 -3.181240 
1 -3.351957 -0.131849 1.891567 
1 4.672927 3.010637 -2.330828 
1 3.891804 3.131514 -0.662162 
****************
 
ex8_1_B3LYP_noField_ts_zmat_sp.xyz
21
 
6 0.000000 0.000000 0.000000 
6 0.000000 0.000000 1.392540 
16 1.520701 0.000000 -0.928467 
6 -1.205651 -0.034643 -0.703152 
8 2.651459 0.151903 0.099608 
1 0.943813 0.004224 1.921167 
6 -1.209172 -0.024693 2.078266 
6 -2.407201 -0.066522 -0.009304 
1 -1.203358 -0.035994 -1.787338 
1 -1.208993 -0.025425 3.161278 
6 -2.413226 -0.058384 1.383199 
1 -3.341392 -0.094618 -0.556136 
1 -3.351771 -0.081352 1.921863 
6 3.141115 2.132915 0.405133 
6 2.887021 2.587913 -0.880022 
1 4.151873 1.973356 0.751712 
1 2.384407 2.217650 1.171768 
6 1.598776 2.577764 -1.356697 
1 3.709423 2.634547 -1.585639 
1 1.383583 2.743110 -2.404171 
1 0.756111 2.639583 -0.681209 
****************
 
ex8_1_B3LYP_ts_zmat_field_N100.xyz
21
 
6 0.000000 0.000000 0.000000 
6 0.000000 0.000000 1.395908 
16 1.526206 0.000000 -0.919661 
6 -1.215004 -0.012724 -0.692812 
8 2.635266 -0.125004 0.113782 
1 0.949308 -0.016455 1.915409 
6 -1.204841 -0.010463 2.087559 
6 -2.413538 -0.024771 0.006239 
1 -1.214313 -0.019480 -1.777133 
1 -1.193889 -0.015949 3.171572 
6 -2.416307 -0.021033 1.400572 
1 -3.350155 -0.039583 -0.541145 
1 -3.353748 -0.035140 1.946105 
6 3.544366 1.818759 0.503697 
6 3.242564 2.346595 -0.734533 
1 4.541739 1.478010 0.742072 
1 2.859884 1.929129 1.332481 
6 1.924883 2.539967 -1.089235 
1 4.003675 2.334834 -1.506210 
1 1.650224 2.809517 -2.100513 
1 1.165398 2.677435 -0.329613 
****************
 
ex8_1_B3LYP_ts_zmat_field_N25.xyz
21
 
6 0.000000 0.000000 0.000000 
6 0.000000 0.000000 1.392990 
16 1.522672 0.000000 -0.925667 
6 -1.207350 -0.030621 -0.701108 
8 2.649293 0.095606 0.108347 
1 0.945021 -0.000494 1.919566 
6 -1.208328 -0.021711 2.080003 
6 -2.408289 -0.058130 -0.006284 
1 -1.205067 -0.033570 -1.785313 
1 -1.205709 -0.023818 3.163223 
6 -2.413700 -0.050730 1.386526 
1 -3.342803 -0.083846 -0.553444 
1 -3.351971 -0.071794 1.926541 
6 3.215349 2.074333 0.442757 
6 2.953439 2.548142 -0.832320 
1 4.225882 1.876376 0.769256 
1 2.471319 2.162212 1.221352 
6 1.657427 2.578404 -1.288569 
1 3.766105 2.586008 -1.549162 
1 1.430895 2.766763 -2.329724 
1 0.828100 2.651655 -0.597517 
****************
 
ex8_1_B3LYP_ts_zmat_field_N50.xyz
21
 
6 0.000000 0.000000 0.000000 
6 0.000000 0.000000 1.393702 
16 1.525167 0.000000 -0.922086 
6 -1.209293 -0.026266 -0.698880 
8 2.645745 0.033050 0.116988 
1 0.946393 -0.004802 1.918003 
6 -1.207358 -0.018908 2.082030 
6 -2.409597 -0.049613 -0.002921 
1 -1.207190 -0.030710 -1.783107 
1 -1.202261 -0.022281 3.165486 
6 -2.414318 -0.043188 1.390266 
1 -3.344585 -0.072820 -0.550319 
1 -3.352346 -0.062576 1.931802 
6 3.302840 2.007791 0.472688 
6 3.033742 2.496442 -0.793262 
1 4.310862 1.768779 0.778804 
1 2.571682 2.101495 1.262735 
6 1.730654 2.571353 -1.227135 
1 3.835543 2.520156 -1.522513 
1 1.493607 2.781173 -2.261824 
1 0.916588 2.664080 -0.520016 
****************
 
ex8_1_B3LYP_ts_zmat_field_N75.xyz
21
 
6 0.000000 0.000000 0.000000 
6 0.000000 0.000000 1.394652 
16 1.526285 0.000000 -0.920153 
6 -1.211836 -0.019812 -0.696143 
8 2.641395 -0.043910 0.118936 
1 0.947835 -0.010542 1.916561 
6 -1.206214 -0.014738 2.084525 
6 -2.411353 -0.037514 0.001215 
1 -1.210252 -0.025536 -1.780409 
1 -1.198353 -0.019301 3.168245 
6 -2.415197 -0.032384 1.394909 
1 -3.347047 -0.056739 -0.546263 
1 -3.352962 -0.049075 1.938272 
6 3.414717 1.918108 0.498404 
6 3.133273 2.427764 -0.754398 
1 4.418368 1.629106 0.774675 
1 2.703375 2.019113 1.305466 
6 1.822609 2.559859 -1.154535 
1 3.918263 2.435013 -1.501874 
1 1.569625 2.798995 -2.179031 
1 1.031650 2.673893 -0.424201 
****************
 
 
 
ex8_1_B3LYPD3_OptimizedGeometries:
ex8_1_B3LYPD3_results_int_zmat_field_N100.xyz
21
 
6 0.000000 0.000000 0.000000 
6 0.000000 0.000000 1.389884 
16 1.615995 0.000000 -0.845784 
6 -1.191418 -0.019717 -0.716021 
6 1.716994 1.854820 -1.072270 
8 2.617364 -0.333690 0.189851 
1 0.949466 -0.017013 1.911825 
6 -1.212724 -0.010256 2.069894 
6 -2.401355 -0.027516 -0.030072 
1 -1.170786 -0.044103 -1.800004 
1 1.675018 2.252436 -0.056807 
6 2.993814 2.182528 -1.766965 
1 0.826607 2.153533 -1.631209 
1 -1.217754 -0.018357 3.153027 
6 -2.412526 -0.020624 1.362707 
1 -3.334331 -0.052964 -0.583192 
6 4.126294 2.450392 -1.125619 
1 2.987275 2.121871 -2.850587 
1 -3.355278 -0.041506 1.898425 
1 5.050034 2.632104 -1.658792 
1 4.175027 2.477113 -0.043657 
****************
 
ex8_1_B3LYPD3_results_int_zmat_field_N25.xyz
21
 
6 0.000000 0.000000 0.000000 
6 0.000000 0.000000 1.388209 
16 1.594571 0.000000 -0.863684 
6 -1.189841 -0.047324 -0.719047 
6 1.567588 1.820316 -1.285312 
8 2.650104 -0.165174 0.167079 
1 0.947015 0.009894 1.913067 
6 -1.214206 -0.027549 2.066246 
6 -2.398704 -0.070598 -0.034430 
1 -1.173696 -0.076164 -1.802709 
1 1.522880 2.324447 -0.318862 
6 2.787140 2.172166 -2.062112 
1 0.642638 1.994102 -1.838636 
1 -1.223396 -0.029472 3.149021 
6 -2.411115 -0.059048 1.358042 
1 -3.329700 -0.107589 -0.586534 
6 3.886298 2.679231 -1.516374 
1 2.767966 1.942901 -3.123170 
1 -3.353903 -0.086293 1.890103 
1 4.767718 2.887243 -2.108605 
1 3.945039 2.891633 -0.455609 
****************
 
ex8_1_B3LYPD3_results_int_zmat_field_N50.xyz
21
 
6 0.000000 0.000000 0.000000 
6 0.000000 0.000000 1.388595 
16 1.602169 0.000000 -0.856333 
6 -1.190141 -0.042268 -0.718288 
6 1.598013 1.828317 -1.247163 
8 2.641964 -0.191770 0.182704 
1 0.947851 0.004534 1.912449 
6 -1.213800 -0.025506 2.067209 
6 -2.399206 -0.063964 -0.033339 
1 -1.172482 -0.070337 -1.802021 
1 1.547031 2.315135 -0.272063 
6 2.835250 2.174581 -1.999232 
1 0.682591 2.022700 -1.810053 
1 -1.221595 -0.029677 3.150090 
6 -2.411362 -0.053889 1.359259 
1 -3.330585 -0.100124 -0.585849 
6 3.942506 2.626334 -1.421752 
1 2.823859 1.980368 -3.067245 
1 -3.354033 -0.081919 1.892382 
1 4.838831 2.824859 -1.994295 
1 3.995167 2.797097 -0.353199 
****************
 
ex8_1_B3LYPD3_results_int_zmat_field_N75.xyz
21
 
6 0.000000 0.000000 0.000000 
6 0.000000 0.000000 1.389150 
16 1.609254 0.000000 -0.850391 
6 -1.190656 -0.031990 -0.717360 
6 1.649871 1.842104 -1.172205 
8 2.631340 -0.251862 0.190606 
1 0.948714 -0.005411 1.912017 
6 -1.213360 -0.019037 2.068373 
6 -2.400131 -0.047845 -0.032000 
1 -1.171419 -0.058566 -1.801201 
1 1.601098 2.291851 -0.179206 
6 2.906384 2.180869 -1.896426 
1 0.745610 2.080526 -1.737015 
1 -1.219823 -0.025526 3.151373 
6 -2.411895 -0.039525 1.360701 
1 -3.332189 -0.079631 -0.584863 
6 4.024756 2.555951 -1.285785 
1 2.899351 2.040518 -2.972768 
1 -3.354591 -0.065058 1.895008 
1 4.935223 2.745965 -1.838455 
1 4.074062 2.667232 -0.209255 
****************
 
ex8_1_B3LYPD3_results_noField_int_zmat_sp.xyz
21
 
6 0.000000 0.000000 0.000000 
6 0.000000 0.000000 1.387962 
16 1.586741 0.000000 -0.871644 
6 -1.189604 -0.046675 -0.720020 
6 1.554251 1.819478 -1.293721 
8 2.656679 -0.163913 0.147762 
1 0.946259 0.010586 1.913869 
6 -1.214761 -0.025200 2.065186 
6 -2.398562 -0.067099 -0.035858 
1 -1.174682 -0.075295 -1.803660 
1 1.521850 2.324756 -0.327476 
6 2.758822 2.176133 -2.090346 
1 0.621251 1.991446 -1.833297 
1 -1.225602 -0.025333 3.147861 
6 -2.411233 -0.054659 1.356505 
1 -3.329388 -0.101144 -0.587647 
6 3.857428 2.709304 -1.569023 
1 2.726672 1.935105 -3.148596 
1 -3.354353 -0.077790 1.887466 
1 4.724939 2.925960 -2.178823 
1 3.927256 2.939454 -0.512616 
****************
 
ex8_1_B3LYPD3_results_noField_ts_zmat_sp.xyz
21
 
6 0.000000 0.000000 0.000000 
6 0.000000 0.000000 1.392648 
16 1.525449 0.000000 -0.918283 
6 -1.205138 -0.001490 -0.704652 
8 2.642727 0.133477 0.128198 
1 0.944169 -0.016367 1.920258 
6 -1.209659 0.004941 2.077772 
6 -2.407260 -0.004119 -0.011074 
1 -1.202321 0.003965 -1.788825 
1 -1.210065 0.004515 3.160735 
6 -2.413847 0.002215 1.381768 
1 -3.341670 -0.006634 -0.558180 
1 -3.353025 0.003295 1.919740 
1 0.676153 2.601816 -0.567285 
6 1.538577 2.606900 -1.220781 
6 2.812728 2.629174 -0.709295 
1 1.345428 2.816994 -2.264298 
6 3.046757 2.107948 0.555864 
1 3.651502 2.737218 -1.388189 
1 4.051735 1.960957 0.923578 
1 2.264320 2.124280 1.301559 
****************
 
ex8_1_B3LYPD3_results_ts_zmat_field_N100.xyz
21
 
6 0.000000 0.000000 0.000000 
6 0.000000 0.000000 1.396142 
16 1.529452 0.000000 -0.911757 
6 -1.214403 0.014260 -0.693760 
8 2.629007 -0.145489 0.129703 
1 0.949373 -0.030933 1.914873 
6 -1.204774 0.014095 2.087504 
6 -2.412979 0.026385 0.005336 
1 -1.213676 0.014749 -1.778096 
1 -1.194156 0.011609 3.171490 
6 -2.416108 0.028420 1.399916 
1 -3.349579 0.034978 -0.542109 
1 -3.353823 0.037176 1.945018 
1 1.066503 2.624585 -0.193052 
6 1.851013 2.560473 -0.937460 
6 3.165267 2.392430 -0.558569 
1 1.591666 2.873852 -1.939923 
6 3.451575 1.798959 0.654386 
1 3.945225 2.448144 -1.309011 
1 4.451802 1.473506 0.900524 
1 2.740132 1.837696 1.467195 
****************
 
ex8_1_B3LYPD3_results_ts_zmat_field_N25.xyz
21
 
6 0.000000 0.000000 0.000000 
6 0.000000 0.000000 1.393155 
16 1.527266 0.000000 -0.915823 
6 -1.206747 0.002885 -0.702557 
8 2.641190 0.071212 0.134878 
1 0.945192 -0.020986 1.918869 
6 -1.208714 0.008368 2.079541 
6 -2.408172 0.005185 -0.007985 
1 -1.203972 0.007059 -1.786752 
1 -1.206720 0.007233 3.162717 
6 -2.414137 0.010810 1.385129 
1 -3.342839 0.006037 -0.555413 
1 -3.352977 0.014933 1.924474 
1 0.752003 2.611693 -0.475133 
6 1.601232 2.603902 -1.146085 
6 2.885661 2.584149 -0.658433 
1 1.395053 2.838404 -2.181863 
6 3.128730 2.042694 0.594573 
1 3.714430 2.682559 -1.350442 
1 4.135167 1.854287 0.938228 
1 2.359795 2.062995 1.354027 
****************
 
ex8_1_B3LYPD3_results_ts_zmat_field_N50.xyz
21
 
6 0.000000 0.000000 0.000000 
6 0.000000 0.000000 1.393898 
16 1.529082 0.000000 -0.913225 
6 -1.208733 0.006101 -0.700152 
8 2.638360 0.008828 0.139262 
1 0.946429 -0.024112 1.917483 
6 -1.207625 0.010424 2.081683 
6 -2.409370 0.011844 -0.004368 
1 -1.206279 0.008954 -1.784379 
1 -1.203065 0.008760 3.165102 
6 -2.414589 0.016624 1.389118 
1 -3.344470 0.015085 -0.551979 
1 -3.353098 0.022580 1.930060 
1 0.835309 2.620707 -0.392190 
6 1.669998 2.595411 -1.081207 
6 2.963650 2.533999 -0.618769 
1 1.451383 2.851039 -2.109410 
6 3.215096 1.977891 0.623965 
1 3.781829 2.619790 -1.324571 
1 4.220930 1.749155 0.943927 
1 2.458951 2.003187 1.395976 
****************
 
ex8_1_B3LYPD3_results_ts_zmat_field_N75.xyz
21
 
6 0.000000 0.000000 0.000000 
6 0.000000 0.000000 1.394883 
16 1.529620 0.000000 -0.912140 
6 -1.211285 0.010771 -0.697196 
8 2.634591 -0.070819 0.136960 
1 0.947823 -0.028185 1.916098 
6 -1.206277 0.013031 2.084362 
6 -2.410959 0.020590 0.000121 
1 -1.209530 0.012355 -1.781470 
1 -1.198825 0.010842 3.168051 
6 -2.415209 0.024049 1.394085 
1 -3.346705 0.027012 -0.547482 
1 -3.353327 0.032134 1.936961 
1 0.947646 2.624987 -0.285478 
6 1.759666 2.581143 -1.000723 
6 3.064098 2.464642 -0.576716 
1 1.522273 2.867907 -2.016479 
6 3.330018 1.885690 0.650180 
1 3.865379 2.536365 -1.302985 
1 4.333757 1.606587 0.935036 
1 2.594285 1.916793 1.441415 
****************
 
 
 
ex8_1_M062X_OptimizedGeometries:
ex8_1_M062X_results_int_zmat_field_N100.xyz
21
 
6 0.000000 0.000000 0.000000 
6 0.000000 0.000000 1.388703 
16 1.578276 0.000000 -0.872367 
6 -1.188841 0.029994 -0.711564 
6 2.003899 1.749768 -0.516647 
8 2.497477 -0.804719 -0.046120 
1 0.946172 -0.062703 1.915078 
6 -1.206784 0.025878 2.069720 
6 -2.397228 0.058623 -0.024786 
1 -1.163520 0.017115 -1.795534 
1 2.036049 1.810292 0.572731 
6 3.330077 2.050008 -1.132008 
1 1.191475 2.367980 -0.903845 
1 -1.211326 0.015453 3.151951 
6 -2.404911 0.058755 1.363254 
1 -3.331391 0.069721 -0.574714 
6 4.474065 1.877463 -0.485489 
1 3.331058 2.367253 -2.169325 
1 -3.344957 0.071219 1.901520 
1 5.427426 2.062118 -0.962187 
1 4.497639 1.535208 0.542313 
****************
 
ex8_1_M062X_results_int_zmat_field_N25.xyz
21
 
6 0.000000 0.000000 0.000000 
6 0.000000 0.000000 1.384738 
16 1.580470 0.000000 -0.853055 
6 -1.184461 -0.026307 -0.722807 
6 1.589435 1.804090 -1.202718 
8 2.621279 -0.203421 0.179310 
1 0.949187 -0.007514 1.906861 
6 -1.214400 -0.009569 2.058416 
6 -2.392772 -0.031159 -0.042244 
1 -1.161344 -0.054199 -1.806683 
1 1.557103 2.271112 -0.217069 
6 2.830164 2.149194 -1.952849 
1 0.676168 2.029372 -1.755018 
1 -1.227420 -0.012986 3.140589 
6 -2.406869 -0.021474 1.347745 
1 -3.323140 -0.053381 -0.595028 
6 3.948204 2.534832 -1.356471 
1 2.805122 2.017200 -3.029498 
1 -3.350585 -0.034308 1.877528 
1 4.847985 2.738688 -1.921276 
1 4.000487 2.643964 -0.279856 
****************
 
ex8_1_M062X_results_int_zmat_field_N50.xyz
21
 
6 0.000000 0.000000 0.000000 
6 0.000000 0.000000 1.385324 
16 1.584176 0.000000 -0.850592 
6 -1.184941 -0.013232 -0.721510 
6 1.649076 1.820075 -1.100475 
8 2.609446 -0.290012 0.173370 
1 0.949610 -0.019763 1.907109 
6 -1.213437 -0.001084 2.060013 
6 -2.393443 -0.009769 -0.040142 
1 -1.160233 -0.038676 -1.805472 
1 1.621055 2.232687 -0.090541 
6 2.910337 2.164631 -1.816828 
1 0.748636 2.103232 -1.647826 
1 -1.224778 -0.006768 3.142207 
6 -2.406782 -0.002545 1.349695 
1 -3.324564 -0.024773 -0.592749 
6 4.036253 2.462079 -1.185347 
1 2.893153 2.102573 -2.899867 
1 -3.349953 -0.010294 1.881081 
1 4.951379 2.663154 -1.725848 
1 4.081311 2.496959 -0.103422 
****************
 
ex8_1_M062X_results_int_zmat_field_N75.xyz
21
 
6 0.000000 0.000000 0.000000 
6 0.000000 0.000000 1.386416 
16 1.585895 0.000000 -0.852532 
6 -1.185740 0.008231 -0.718993 
6 1.763091 1.829122 -0.901364 
8 2.583928 -0.461129 0.131984 
1 0.949254 -0.039930 1.908677 
6 -1.211533 0.013870 2.062771 
6 -2.394455 0.026100 -0.036142 
1 -1.159718 -0.012849 -1.803022 
1 1.751292 2.128840 0.148085 
6 3.053118 2.167379 -1.569444 
1 0.887199 2.227178 -1.416710 
1 -1.220777 0.005824 3.144994 
6 -2.406313 0.030124 1.353203 
1 -3.326678 0.024162 -0.588177 
6 4.192942 2.289051 -0.904730 
1 3.041065 2.249032 -2.651159 
1 -3.348635 0.032902 1.886813 
1 5.126588 2.487223 -1.413731 
1 4.231720 2.177671 0.172310 
****************
 
ex8_1_M062X_results_noField_int_zmat_sp.xyz
21
 
6 0.000000 0.000000 0.000000 
6 0.000000 0.000000 1.384338 
16 1.577740 0.000000 -0.854423 
6 -1.183830 -0.036723 -0.724265 
6 1.543145 1.785433 -1.285328 
8 2.629531 -0.133946 0.181683 
1 0.948481 0.002771 1.907177 
6 -1.215393 -0.015857 2.056810 
6 -2.392138 -0.047747 -0.044607 
1 -1.162069 -0.066262 -1.808071 
1 1.505096 2.297515 -0.322675 
6 2.767281 2.127852 -2.062475 
1 0.621230 1.962696 -1.840312 
1 -1.230374 -0.016714 3.138966 
6 -2.407084 -0.035771 1.345540 
1 -3.321835 -0.074774 -0.597703 
6 3.872176 2.593867 -1.500272 
1 2.740814 1.931462 -3.129262 
1 -3.351488 -0.051551 1.873608 
1 4.758921 2.799996 -2.084724 
1 3.924320 2.772377 -0.432937 
****************
 
ex8_1_M062X_results_noField_ts_zmat_sp.xyz
21
 
6 0.000000 0.000000 0.000000 
6 0.000000 0.000000 1.387908 
16 1.520574 0.000000 -0.907043 
6 -1.196945 0.004201 -0.710338 
8 2.612271 0.116715 0.151853 
1 0.944874 -0.023921 1.915131 
6 -1.211047 0.009647 2.067380 
6 -2.399721 0.007944 -0.022702 
1 -1.184647 0.005310 -1.794620 
1 -1.216547 0.007847 3.149784 
6 -2.409469 0.013380 1.367489 
1 -3.332139 0.009128 -0.572132 
1 -3.350107 0.017951 1.901991 
1 0.661689 2.457010 -0.613424 
6 1.518396 2.370257 -1.272063 
6 2.794684 2.518635 -0.762322 
1 1.314494 2.519103 -2.325147 
6 3.004447 2.031867 0.514476 
1 3.635370 2.602550 -1.440182 
1 4.001304 1.916074 0.916444 
1 2.203820 2.084096 1.241987 
****************
 
ex8_1_M062X_results_ts_zmat_field_N100.xyz
21
 
6 0.000000 0.000000 0.000000 
6 0.000000 0.000000 1.391234 
16 1.521435 0.000000 -0.903789 
6 -1.205234 0.048071 -0.698304 
8 2.593595 -0.277479 0.125577 
1 0.947384 -0.061679 1.912125 
6 -1.204643 0.042596 2.078019 
6 -2.404081 0.090583 -0.004330 
1 -1.194268 0.049955 -1.782804 
1 -1.198170 0.040165 3.160799 
6 -2.409278 0.089474 1.386610 
1 -3.339081 0.126840 -0.552282 
1 -3.345874 0.124720 1.929912 
1 1.121564 2.448859 -0.012837 
6 1.884492 2.363780 -0.779683 
6 3.208115 2.210872 -0.407927 
1 1.618481 2.747282 -1.756879 
6 3.452128 1.522095 0.758369 
1 3.992393 2.295555 -1.149649 
1 4.440651 1.162410 1.008603 
1 2.734609 1.557430 1.567554 
****************
 
ex8_1_M062X_results_ts_zmat_field_N25.xyz
21
 
6 0.000000 0.000000 0.000000 
6 0.000000 0.000000 1.388417 
16 1.520795 0.000000 -0.906165 
6 -1.198763 0.013276 -0.707659 
8 2.611783 0.053934 0.153148 
1 0.945773 -0.031797 1.913840 
6 -1.209649 0.016989 2.069714 
6 -2.400604 0.025787 -0.018592 
1 -1.186774 0.014802 -1.792009 
1 -1.212191 0.014822 3.152211 
6 -2.409315 0.030118 1.371776 
1 -3.333603 0.034766 -0.567622 
1 -3.349030 0.041643 1.908245 
1 0.729257 2.469669 -0.511780 
6 1.569290 2.379586 -1.191375 
6 2.859034 2.480041 -0.703869 
1 1.349118 2.564235 -2.235503 
6 3.080835 1.965595 0.558299 
1 3.688879 2.561912 -1.394893 
1 4.081482 1.807516 0.935373 
1 2.295410 2.017411 1.301938 
****************
 
ex8_1_M062X_results_ts_zmat_field_N50.xyz
21
 
6 0.000000 0.000000 0.000000 
6 0.000000 0.000000 1.389114 
16 1.521476 0.000000 -0.904703 
6 -1.200585 0.025188 -0.705016 
8 2.609572 -0.041671 0.153100 
1 0.946354 -0.042558 1.913012 
6 -1.208237 0.026425 2.072057 
6 -2.401521 0.048600 -0.014536 
1 -1.188723 0.026887 -1.789398 
1 -1.207994 0.023921 3.154641 
6 -2.409260 0.051503 1.376005 
1 -3.335054 0.067098 -0.563327 
1 -3.348044 0.071662 1.914489 
1 0.833661 2.478173 -0.368064 
6 1.654635 2.386416 -1.070686 
6 2.957354 2.414150 -0.607863 
1 1.421180 2.627059 -2.100452 
6 3.184536 1.849723 0.630021 
1 3.776526 2.495581 -1.311349 
1 4.184706 1.631671 0.977159 
1 2.415363 1.898109 1.390362 
****************
 
ex8_1_M062X_results_ts_zmat_field_N75.xyz
21
 
6 0.000000 0.000000 0.000000 
6 0.000000 0.000000 1.390054 
16 1.521973 0.000000 -0.903466 
6 -1.202632 0.037045 -0.702010 
8 2.604203 -0.152772 0.145574 
1 0.946897 -0.052841 1.912388 
6 -1.206598 0.035191 2.074749 
6 -2.402592 0.070726 -0.009938 
1 -1.191047 0.038894 -1.786439 
1 -1.203439 0.032539 3.157429 
6 -2.409220 0.071789 1.380788 
1 -3.336755 0.098536 -0.558409 
1 -3.346985 0.100053 1.921495 
1 0.965430 2.473507 -0.198450 
6 1.759944 2.382589 -0.931396 
6 3.075209 2.325089 -0.507543 
1 1.509581 2.689972 -1.939179 
6 3.310978 1.702749 0.698778 
1 3.878711 2.406459 -1.228786 
1 4.307912 1.415974 1.003004 
1 2.565288 1.747005 1.482011 
****************
 
 
 
ex8_1_wB97XD_OptimizedGeometries:
ex8_1_wB97XD_results_int_zmat_field_N100.xyz
21
 
6 0.000000 0.000000 0.000000 
6 0.000000 0.000000 1.386977 
16 1.582728 0.000000 -0.873171 
6 -1.189854 0.009519 -0.709250 
6 1.903457 1.800994 -0.690405 
8 2.539598 -0.680886 0.007945 
1 0.946689 -0.046264 1.913175 
6 -1.205960 0.011870 2.068299 
6 -2.396465 0.024645 -0.022766 
1 -1.168451 -0.009940 -1.793388 
1 1.940076 1.977843 0.386393 
6 3.194107 2.140245 -1.358633 
1 1.046785 2.323980 -1.123221 
1 -1.208541 0.001031 3.150958 
6 -2.403883 0.027922 1.364514 
1 -3.330900 0.018979 -0.573424 
6 4.355211 2.171754 -0.722187 
1 3.159491 2.309857 -2.430214 
1 -3.344562 0.026165 1.903402 
1 5.280230 2.379916 -1.243652 
1 4.427795 1.975242 0.341113 
****************
 
ex8_1_wB97XD_results_int_zmat_field_N25.xyz
21
 
6 0.000000 0.000000 0.000000 
6 0.000000 0.000000 1.383880 
16 1.579736 0.000000 -0.861551 
6 -1.186527 -0.036756 -0.717111 
6 1.586427 1.804794 -1.213222 
8 2.627205 -0.228465 0.149810 
1 0.947762 -0.001345 1.908413 
6 -1.210956 -0.017085 2.060197 
6 -2.392451 -0.048781 -0.034804 
1 -1.169055 -0.066156 -1.800997 
1 1.564198 2.288543 -0.235127 
6 2.802106 2.165953 -1.995500 
1 0.662088 2.021935 -1.752492 
1 -1.220547 -0.020042 3.142753 
6 -2.404307 -0.037382 1.353530 
1 -3.323696 -0.078485 -0.586584 
6 3.894945 2.679932 -1.453743 
1 2.778821 1.946376 -3.058518 
1 -3.347054 -0.056135 1.885832 
1 4.770184 2.900291 -2.050862 
1 3.955788 2.885916 -0.391480 
****************
 
ex8_1_wB97XD_results_int_zmat_field_N50.xyz
21
 
6 0.000000 0.000000 0.000000 
6 0.000000 0.000000 1.384375 
16 1.583785 0.000000 -0.859087 
6 -1.187010 -0.026955 -0.715969 
6 1.640084 1.819321 -1.123248 
8 2.615320 -0.302861 0.145872 
1 0.948341 -0.011067 1.908313 
6 -1.210154 -0.011299 2.061620 
6 -2.393147 -0.033580 -0.032992 
1 -1.167771 -0.054852 -1.799936 
1 1.626133 2.254332 -0.122225 
6 2.873685 2.179794 -1.878563 
1 0.725521 2.088783 -1.656112 
1 -1.217976 -0.017035 3.144212 
6 -2.404344 -0.024280 1.355301 
1 -3.325037 -0.059273 -0.584820 
6 3.987739 2.599195 -1.299421 
1 2.845788 2.034673 -2.954099 
1 -3.346710 -0.040919 1.889062 
1 4.876880 2.815491 -1.876986 
1 4.054946 2.724426 -0.225055 
****************
 
ex8_1_wB97XD_results_int_zmat_field_N75.xyz
21
 
6 0.000000 0.000000 0.000000 
6 0.000000 0.000000 1.385167 
16 1.587230 0.000000 -0.858425 
6 -1.187664 -0.012005 -0.714322 
6 1.719754 1.830150 -0.989925 
8 2.596435 -0.414949 0.126077 
1 0.948639 -0.025263 1.908765 
6 -1.209010 -0.001256 2.063561 
6 -2.394132 -0.008887 -0.030391 
1 -1.166871 -0.037351 -1.798389 
1 1.718789 2.190056 0.040769 
6 2.976024 2.186770 -1.710327 
1 0.820961 2.177762 -1.504777 
1 -1.215003 -0.009565 3.146193 
6 -2.404368 -0.001975 1.357729 
1 -3.326934 -0.026365 -0.582162 
6 4.112534 2.472421 -1.093906 
1 2.944433 2.147346 -2.794724 
1 -3.346337 -0.012554 1.893213 
1 5.017497 2.684634 -1.647846 
1 4.183941 2.486540 -0.012639 
****************
 
ex8_1_wB97XD_results_noField_int_zmat_sp.xyz
21
 
6 0.000000 0.000000 0.000000 
6 0.000000 0.000000 1.383575 
16 1.574465 0.000000 -0.866072 
6 -1.186119 -0.041384 -0.718192 
6 1.557819 1.795274 -1.257485 
8 2.634938 -0.194981 0.142268 
1 0.947216 0.004273 1.908721 
6 -1.211579 -0.018752 2.059006 
6 -2.391955 -0.054910 -0.036490 
1 -1.170060 -0.071238 -1.802031 
1 1.538573 2.302678 -0.291482 
6 2.756771 2.156678 -2.064071 
1 0.625375 1.988027 -1.791639 
1 -1.222945 -0.019307 3.141521 
6 -2.404272 -0.041900 1.351874 
1 -3.322814 -0.085338 -0.588162 
6 3.834112 2.736162 -1.558918 
1 2.731340 1.889843 -3.116254 
1 -3.347526 -0.059826 1.882720 
1 4.693854 2.962407 -2.176309 
1 3.894636 2.996873 -0.508684 
****************
 
ex8_1_wB97XD_results_noField_ts_zmat_sp.xyz
21
 
6 0.000000 0.000000 0.000000 
6 0.000000 0.000000 1.387046 
16 1.517483 0.000000 -0.916942 
6 -1.199635 0.002931 -0.704118 
8 2.625217 0.123459 0.124460 
1 0.943947 -0.021679 1.915892 
6 -1.207358 0.009741 2.069906 
6 -2.399548 0.006129 -0.013964 
1 -1.194492 0.005247 -1.788486 
1 -1.208765 0.008897 3.152702 
6 -2.406759 0.012643 1.374706 
1 -3.333401 0.006883 -0.561733 
1 -3.346340 0.017548 1.911881 
1 0.663876 2.502863 -0.591581 
6 1.519121 2.451378 -1.254659 
6 2.795829 2.548050 -0.752199 
1 1.313499 2.632096 -2.302427 
6 3.023756 2.032953 0.512412 
1 3.630823 2.642067 -1.436902 
1 4.028734 1.906900 0.890684 
1 2.242085 2.081982 1.259639 
****************
 
ex8_1_wB97XD_results_ts_zmat_field_N100.xyz
21
 
6 0.000000 0.000000 0.000000 
6 0.000000 0.000000 1.390127 
16 1.518327 0.000000 -0.914662 
6 -1.208278 0.035741 -0.692767 
8 2.608110 -0.227818 0.107496 
1 0.947370 -0.052320 1.911622 
6 -1.201849 0.033158 2.079803 
6 -2.404563 0.068644 0.003188 
1 -1.204252 0.034501 -1.777333 
1 -1.191385 0.028441 3.163130 
6 -2.407602 0.069599 1.392966 
1 -3.340794 0.092767 -0.544290 
1 -3.344401 0.093605 1.938371 
1 1.095016 2.510039 -0.075204 
6 1.868454 2.435888 -0.831826 
6 3.183871 2.267240 -0.459135 
1 1.610082 2.807492 -1.815701 
6 3.439840 1.587141 0.711643 
1 3.966779 2.344893 -1.203769 
1 4.434238 1.238340 0.953557 
1 2.734001 1.628121 1.530503 
****************
 
ex8_1_wB97XD_results_ts_zmat_field_N25.xyz
21
 
6 0.000000 0.000000 0.000000 
6 0.000000 0.000000 1.387493 
16 1.518643 0.000000 -0.915026 
6 -1.201268 0.010900 -0.701923 
8 2.623766 0.048250 0.130090 
1 0.944754 -0.029954 1.914621 
6 -1.206329 0.015864 2.071724 
6 -2.400466 0.021814 -0.010704 
1 -1.196001 0.012390 -1.786309 
1 -1.205130 0.013672 3.154633 
6 -2.406924 0.027208 1.378158 
1 -3.334629 0.028349 -0.558673 
1 -3.345853 0.037074 1.917090 
1 0.747569 2.517544 -0.476705 
6 1.589377 2.461447 -1.156731 
6 2.876614 2.499518 -0.673195 
1 1.373762 2.683836 -2.194419 
6 3.108129 1.946903 0.573263 
1 3.703729 2.590135 -1.367420 
1 4.113780 1.770508 0.928423 
1 2.339503 1.995104 1.333764 
****************
 
ex8_1_wB97XD_results_ts_zmat_field_N50.xyz
21
 
6 0.000000 0.000000 0.000000 
6 0.000000 0.000000 1.388132 
16 1.519827 0.000000 -0.913108 
6 -1.203176 0.016030 -0.699432 
8 2.620887 -0.015163 0.132180 
1 0.945789 -0.034960 1.913307 
6 -1.205110 0.019550 2.073939 
6 -2.401575 0.031888 -0.006898 
1 -1.198033 0.016634 -1.783861 
1 -1.201103 0.016561 3.156978 
6 -2.407119 0.036363 1.382215 
1 -3.336269 0.042121 -0.554860 
1 -3.345448 0.049239 1.922998 
1 0.825325 2.526508 -0.383637 
6 1.652366 2.462015 -1.081223 
6 2.948967 2.451845 -0.620542 
1 1.425754 2.715889 -2.109320 
6 3.187040 1.874526 0.611672 
1 3.766647 2.536343 -1.326309 
1 4.192508 1.655748 0.942782 
1 2.431924 1.923608 1.385358 
****************
 
ex8_1_wB97XD_results_ts_zmat_field_N75.xyz
21
 
6 0.000000 0.000000 0.000000 
6 0.000000 0.000000 1.388992 
16 1.519568 0.000000 -0.913114 
6 -1.205471 0.025693 -0.696447 
8 2.616642 -0.115571 0.124882 
1 0.946621 -0.043879 1.912270 
6 -1.203640 0.026468 2.076579 
6 -2.402882 0.050208 -0.002360 
1 -1.200736 0.025329 -1.780938 
1 -1.196578 0.022451 3.159758 
6 -2.407327 0.053075 1.387077 
1 -3.338244 0.067309 -0.550184 
1 -3.344952 0.071623 1.929987 
1 0.949119 2.527053 -0.235806 
6 1.752498 2.456020 -0.960375 
6 3.059839 2.370744 -0.537217 
1 1.510668 2.764623 -1.969880 
6 3.305679 1.745169 0.667679 
1 3.862516 2.450702 -1.260327 
1 4.307654 1.463404 0.959616 
1 2.572312 1.791916 1.461904 
****************
 
 
 
ex9_OptimizedGeometries:
ex9_1_B3LYP_int_zmat_field_N100.xyz
17
 
7 0.000000 0.000000 0.000000 
6 0.000000 0.000000 1.521184 
8 1.284496 0.000000 -0.430831 
6 -0.682891 1.241755 -0.485639 
6 -0.717498 -1.197258 -0.550650 
6 0.808079 -1.145266 2.096363 
1 0.463543 0.950744 1.778756 
1 -1.037783 -0.001968 1.876945 
1 -0.630533 1.228959 -1.570203 
1 -0.108526 2.085629 -0.114785 
1 -1.721424 1.285139 -0.144720 
1 -0.166956 -2.080519 -0.245539 
1 -0.672829 -1.116481 -1.632469 
1 -1.754455 -1.234659 -0.205520 
1 1.758915 -1.193825 1.566271 
1 0.298360 -2.106191 2.006502 
1 0.996952 -0.961361 3.157160 
****************
 
ex9_1_B3LYP_int_zmat_field_N25.xyz
17
 
7 0.000000 0.000000 0.000000 
6 0.000000 0.000000 1.523019 
8 1.275520 0.000000 -0.465590 
6 -0.697000 1.239928 -0.468427 
6 -0.732207 -1.195492 -0.532186 
6 0.798120 -1.147176 2.106283 
1 0.464130 0.949351 1.784167 
1 -1.037492 0.002731 1.870393 
1 -0.667260 1.229960 -1.553911 
1 -0.121380 2.084990 -0.102703 
1 -1.726887 1.279466 -0.105714 
1 -0.177786 -2.078938 -0.235521 
1 -0.715387 -1.115308 -1.614867 
1 -1.758684 -1.231918 -0.160259 
1 1.762839 -1.196908 1.603543 
1 0.289803 -2.107115 2.005492 
1 0.958243 -0.967721 3.171077 
****************
 
ex9_1_B3LYP_int_zmat_field_N50.xyz
17
 
7 0.000000 0.000000 0.000000 
6 0.000000 0.000000 1.522284 
8 1.278455 0.000000 -0.454262 
6 -0.692358 1.240538 -0.474147 
6 -0.727736 -1.195694 -0.538636 
6 0.801232 -1.146491 2.103214 
1 0.464654 0.949597 1.781680 
1 -1.037372 0.001937 1.872841 
1 -0.654481 1.230026 -1.559310 
1 -0.117404 2.085068 -0.106058 
1 -1.725367 1.281088 -0.119212 
1 -0.174728 -2.079219 -0.239435 
1 -0.701728 -1.115021 -1.621037 
1 -1.757753 -1.232313 -0.175524 
1 1.760698 -1.197256 1.590297 
1 0.291624 -2.106470 2.007722 
1 0.972320 -0.964483 3.166327 
****************
 
ex9_1_B3LYP_int_zmat_field_N75.xyz
17
 
7 0.000000 0.000000 0.000000 
6 0.000000 0.000000 1.521456 
8 1.281607 0.000000 -0.442324 
6 -0.687930 1.241094 -0.479831 
6 -0.722400 -1.196789 -0.544320 
6 0.803990 -1.146702 2.098814 
1 0.464535 0.949874 1.780164 
1 -1.037626 0.000312 1.874422 
1 -0.642663 1.229366 -1.564678 
1 -0.113505 2.085518 -0.110482 
1 -1.723737 1.282838 -0.131983 
1 -0.170475 -2.080064 -0.241977 
1 -0.686868 -1.116257 -1.626448 
1 -1.755906 -1.233871 -0.190226 
1 1.759159 -1.196607 1.577246 
1 0.293639 -2.106733 2.005604 
1 0.984145 -0.964314 3.160801 
****************
 
ex9_1_B3LYP_noField_int_zmat_sp.xyz
17
 
7 0.000000 0.000000 0.000000 
6 0.000000 0.000000 1.523873 
8 1.272670 0.000000 -0.476710 
6 -0.701693 1.239102 -0.463384 
6 -0.735898 -1.195667 -0.525714 
6 0.791862 -1.150139 2.109202 
1 0.466241 0.947783 1.786743 
1 -1.037595 0.006119 1.868522 
1 -0.678555 1.230045 -1.549168 
1 -0.126463 2.084984 -0.099019 
1 -1.728997 1.276910 -0.094438 
1 -0.179160 -2.078527 -0.231660 
1 -0.728776 -1.116144 -1.608695 
1 -1.758603 -1.232681 -0.144637 
1 1.760791 -1.202625 1.615043 
1 0.281028 -2.108220 2.004994 
1 0.943880 -0.972732 3.175151 
****************
 
ex9_1_B3LYP_noField_ts_zmat_sp.xyz
17
 
7 0.000000 0.000000 0.000000 
8 0.000000 0.000000 1.341475 
6 1.357427 0.000000 -0.547687 
6 -0.855058 -1.054271 -0.547686 
1 1.865429 -0.938799 -0.309801 
1 1.907487 0.823495 -0.098906 
1 1.316963 0.129683 -1.630613 
1 -1.841126 -0.962758 -0.098902 
1 -0.445916 -2.040179 -0.309800 
1 -0.930294 -0.941155 -1.630612 
6 -0.868638 1.822913 -0.372367 
6 -1.072385 2.250477 0.949982 
1 -0.054259 2.226640 -0.961842 
1 -1.695176 1.444723 -0.961854 
1 -0.535419 1.123612 1.493970 
1 -2.091012 2.270476 1.324793 
1 -0.446282 3.054214 1.324800 
****************
 
ex9_1_B3LYP_ts_zmat_field_N100.xyz
17
 
7 0.000000 0.000000 0.000000 
8 0.000000 0.000000 1.338179 
6 1.365134 0.000000 -0.544516 
6 -0.841802 -1.063315 -0.542576 
1 1.868282 -0.940385 -0.307869 
1 1.916855 0.815364 -0.084857 
1 1.331156 0.141784 -1.626107 
1 -1.834001 -0.970490 -0.103558 
1 -0.427938 -2.043976 -0.288000 
1 -0.904002 -0.964544 -1.629147 
6 -0.880198 1.809798 -0.380550 
6 -1.128288 2.219374 0.941139 
1 -0.054886 2.235966 -0.937229 
1 -1.682666 1.426475 -1.002606 
1 -0.560165 1.122136 1.491644 
1 -2.156244 2.204190 1.293664 
1 -0.536859 3.037905 1.337637 
****************
 
ex9_1_B3LYP_ts_zmat_field_N25.xyz
17
 
7 0.000000 0.000000 0.000000 
8 0.000000 0.000000 1.340632 
6 1.359185 0.000000 -0.547014 
6 -0.851689 -1.056381 -0.546378 
1 1.865711 -0.939519 -0.310254 
1 1.909843 0.820937 -0.095007 
1 1.320334 0.133472 -1.629526 
1 -1.839225 -0.964489 -0.100074 
1 -0.441443 -2.041052 -0.304363 
1 -0.923573 -0.946871 -1.630215 
6 -0.871520 1.820263 -0.374180 
6 -1.087253 2.242519 0.948210 
1 -0.053791 2.229876 -0.954596 
1 -1.691560 1.440935 -0.972655 
1 -0.542289 1.123167 1.493399 
1 -2.108468 2.253189 1.317028 
1 -0.470154 3.049835 1.329441 
****************
 
ex9_1_B3LYP_ts_zmat_field_N50.xyz
17
 
7 0.000000 0.000000 0.000000 
8 0.000000 0.000000 1.339809 
6 1.361052 0.000000 -0.546273 
6 -0.848380 -1.058584 -0.545075 
1 1.866333 -0.939963 -0.309987 
1 1.912154 0.818817 -0.091498 
1 1.323788 0.136620 -1.628437 
1 -1.837394 -0.966354 -0.101150 
1 -0.436968 -2.041980 -0.298963 
1 -0.917051 -0.952631 -1.629817 
6 -0.874379 1.817114 -0.376179 
6 -1.101205 2.234818 0.946085 
1 -0.053843 2.232301 -0.948372 
1 -1.688389 1.436504 -0.982827 
1 -0.548427 1.122859 1.492813 
1 -2.124764 2.236681 1.309364 
1 -0.492758 3.045809 1.332811 
****************
 
ex9_1_B3LYP_ts_zmat_field_N75.xyz
17
 
7 0.000000 0.000000 0.000000 
8 0.000000 0.000000 1.338991 
6 1.363032 0.000000 -0.545443 
6 -0.845096 -1.060882 -0.543811 
1 1.867189 -0.940251 -0.309196 
1 1.914490 0.816960 -0.088121 
1 1.327390 0.139389 -1.627299 
1 -1.835659 -0.968336 -0.102305 
1 -0.432485 -2.042950 -0.293526 
1 -0.910546 -0.958497 -1.629463 
6 -0.877241 1.813645 -0.378300 
6 -1.114801 2.227143 0.943729 
1 -0.054186 2.234320 -0.942609 
1 -1.685420 1.431719 -0.992777 
1 -0.554341 1.122539 1.492229 
1 -2.140597 2.220436 1.301602 
1 -0.514871 3.041855 1.335517 
****************
 
 
 
ex9_1_B3LYPD3_OptimizedGeometries:
ex9_1_B3LYPD3_results_int_zmat_field_N100.xyz
17
 
7 0.000000 0.000000 0.000000 
6 0.000000 0.000000 1.521314 
8 1.283949 0.000000 -0.431614 
6 -0.683328 1.242168 -0.485831 
6 -0.716647 -1.198939 -0.548914 
6 0.781785 -1.164904 2.094404 
1 0.486122 0.939621 1.777455 
1 -1.037471 0.020486 1.877893 
1 -0.623464 1.232023 -1.570022 
1 -0.112057 2.086230 -0.110464 
1 -1.723761 1.282105 -0.150215 
1 -0.154799 -2.078797 -0.255452 
1 -0.684020 -1.112827 -1.630710 
1 -1.748892 -1.244948 -0.190812 
1 1.728761 -1.238344 1.559882 
1 0.245654 -2.111386 2.006356 
1 0.980359 -0.985106 3.153846 
****************
 
ex9_1_B3LYPD3_results_int_zmat_field_N25.xyz
17
 
7 0.000000 0.000000 0.000000 
6 0.000000 0.000000 1.523535 
8 1.275418 0.000000 -0.464984 
6 -0.696652 1.240218 -0.469958 
6 -0.730515 -1.197308 -0.531467 
6 0.774868 -1.165454 2.102662 
1 0.485509 0.938902 1.783145 
1 -1.036779 0.023411 1.872425 
1 -0.657983 1.232702 -1.555161 
1 -0.124415 2.085312 -0.098914 
1 -1.729154 1.276748 -0.114178 
1 -0.165529 -2.077301 -0.245352 
1 -0.724205 -1.112105 -1.613850 
1 -1.752703 -1.242381 -0.148667 
1 1.731645 -1.240510 1.587536 
1 0.239434 -2.111173 2.008882 
1 0.952394 -0.987940 3.164778 
****************
 
ex9_1_B3LYPD3_results_int_zmat_field_N50.xyz
17
 
7 0.000000 0.000000 0.000000 
6 0.000000 0.000000 1.522537 
8 1.278239 0.000000 -0.453929 
6 -0.692855 1.240550 -0.475456 
6 -0.725599 -1.198346 -0.536565 
6 0.776393 -1.166195 2.098747 
1 0.486397 0.938686 1.781323 
1 -1.036962 0.022888 1.873749 
1 -0.646839 1.232127 -1.560296 
1 -0.121519 2.085658 -0.102918 
1 -1.728140 1.277689 -0.126655 
1 -0.161113 -2.077842 -0.247578 
1 -0.710851 -1.113456 -1.618825 
1 -1.751045 -1.243961 -0.161629 
1 1.729367 -1.241583 1.576258 
1 0.239552 -2.111527 2.006935 
1 0.962202 -0.988473 3.159816 
****************
 
ex9_1_B3LYPD3_results_int_zmat_field_N75.xyz
17
 
7 0.000000 0.000000 0.000000 
6 0.000000 0.000000 1.521867 
8 1.281037 0.000000 -0.442925 
6 -0.688166 1.241345 -0.480643 
6 -0.721282 -1.198569 -0.542811 
6 0.779771 -1.165035 2.096674 
1 0.485771 0.939392 1.779354 
1 -1.037191 0.021169 1.875717 
1 -0.635336 1.232027 -1.565160 
1 -0.116810 2.085919 -0.106756 
1 -1.726006 1.279876 -0.138333 
1 -0.158279 -2.078309 -0.251490 
1 -0.697470 -1.113108 -1.624850 
1 -1.750208 -1.244212 -0.176409 
1 1.729882 -1.238859 1.568350 
1 0.243916 -2.111264 2.006639 
1 0.971675 -0.986129 3.156955 
****************
 
ex9_1_B3LYPD3_results_noField_int_zmat_sp.xyz
17
 
7 0.000000 0.000000 0.000000 
6 0.000000 0.000000 1.524346 
8 1.272756 0.000000 -0.475640 
6 -0.701350 1.239293 -0.465345 
6 -0.733967 -1.197644 -0.525131 
6 0.770300 -1.167528 2.104704 
1 0.486738 0.937728 1.785638 
1 -1.036687 0.025616 1.870975 
1 -0.668709 1.232522 -1.550875 
1 -0.129807 2.085347 -0.095532 
1 -1.731501 1.273955 -0.103911 
1 -0.166727 -2.076945 -0.241338 
1 -0.736896 -1.113300 -1.607733 
1 -1.752442 -1.243349 -0.133731 
1 1.730692 -1.243956 1.596717 
1 0.233333 -2.111872 2.007591 
1 0.940461 -0.992030 3.167966 
****************
 
ex9_1_B3LYPD3_results_noField_ts_zmat_sp.xyz
17
 
7 0.000000 0.000000 0.000000 
8 0.000000 0.000000 1.340811 
6 1.355721 0.000000 -0.548271 
6 -0.864738 -1.044130 -0.548270 
1 1.863417 -0.939406 -0.312319 
1 1.902828 0.823653 -0.096236 
1 1.313143 0.134460 -1.630503 
1 -1.848053 -0.940133 -0.096226 
1 -0.465065 -2.034333 -0.312326 
1 -0.941148 -0.925568 -1.630502 
6 -0.861649 1.832387 -0.377849 
6 -1.062726 2.260054 0.944539 
1 -0.043290 2.228922 -0.966721 
1 -1.689053 1.455049 -0.966695 
1 -0.530671 1.128565 1.490672 
1 -2.080647 2.282474 1.321129 
1 -0.430695 3.058317 1.321103 
****************
 
ex9_1_B3LYPD3_results_ts_zmat_field_N100.xyz
17
 
7 0.000000 0.000000 0.000000 
8 0.000000 0.000000 1.337424 
6 1.362777 0.000000 -0.546022 
6 -0.853699 -1.050910 -0.543733 
1 1.866156 -0.940989 -0.312048 
1 1.912058 0.815453 -0.083675 
1 1.325755 0.146830 -1.626829 
1 -1.842683 -0.944005 -0.100717 
1 -0.451269 -2.037375 -0.292667 
1 -0.917931 -0.945316 -1.629547 
6 -0.872330 1.825278 -0.383978 
6 -1.114774 2.232276 0.938785 
1 -0.042145 2.242365 -0.940255 
1 -1.676693 1.443600 -1.004535 
1 -0.553272 1.129439 1.488693 
1 -2.141496 2.220214 1.294881 
1 -0.515230 3.043436 1.338278 
****************
 
ex9_1_B3LYPD3_results_ts_zmat_field_N25.xyz
17
 
7 0.000000 0.000000 0.000000 
8 0.000000 0.000000 1.339953 
6 1.357311 0.000000 -0.547856 
6 -0.861993 -1.045634 -0.547095 
1 1.863713 -0.940087 -0.313163 
1 1.905146 0.821125 -0.092823 
1 1.316090 0.138239 -1.629659 
1 -1.846670 -0.940769 -0.097388 
1 -0.461803 -2.034986 -0.307349 
1 -0.935230 -0.930376 -1.630223 
6 -0.864477 1.831160 -0.379174 
6 -1.077318 2.252603 0.943499 
1 -0.042423 2.233348 -0.958685 
1 -1.685331 1.452781 -0.977138 
1 -0.537382 1.128490 1.490184 
1 -2.097793 2.265454 1.314268 
1 -0.454125 3.054110 1.327067 
****************
 
ex9_1_B3LYPD3_results_ts_zmat_field_N50.xyz
17
 
7 0.000000 0.000000 0.000000 
8 0.000000 0.000000 1.339112 
6 1.359025 0.000000 -0.547324 
6 -0.859161 -1.047347 -0.545906 
1 1.864314 -0.940528 -0.313277 
1 1.907419 0.818994 -0.089660 
1 1.319169 0.141449 -1.628756 
1 -1.845220 -0.941786 -0.098426 
1 -0.458238 -2.035757 -0.302395 
1 -0.929375 -0.935356 -1.629928 
6 -0.867218 1.829401 -0.380662 
6 -1.090562 2.245579 0.942121 
1 -0.042134 2.236792 -0.951916 
1 -1.682209 1.449893 -0.986665 
1 -0.543113 1.128660 1.489678 
1 -2.113268 2.249658 1.307727 
1 -0.475605 3.050344 1.331553 
****************
 
ex9_1_B3LYPD3_results_ts_zmat_field_N75.xyz
17
 
7 0.000000 0.000000 0.000000 
8 0.000000 0.000000 1.338270 
6 1.360845 0.000000 -0.546714 
6 -0.856404 -1.049098 -0.544788 
1 1.865128 -0.940827 -0.312905 
1 1.909722 0.817104 -0.086615 
1 1.322388 0.144310 -1.627814 
1 -1.843894 -0.942854 -0.099531 
1 -0.454739 -2.036550 -0.297512 
1 -0.923621 -0.940320 -1.629703 
6 -0.869808 1.827447 -0.382264 
6 -1.102981 2.238830 0.940544 
1 -0.042026 2.239780 -0.945796 
1 -1.679321 1.446854 -0.995772 
1 -0.548374 1.128992 1.489182 
1 -2.127759 2.234643 1.301275 
1 -0.495878 3.046798 1.335259 
****************
 
 
 
ex9_1_M062X_OptimizedGeometries:
ex9_1_M062X_results_int_zmat_field_N100.xyz
17
 
7 0.000000 0.000000 0.000000 
6 0.000000 0.000000 1.501946 
8 1.288437 0.000000 -0.421882 
6 -0.672956 1.230291 -0.489624 
6 -0.701796 -1.191826 -0.548224 
6 0.731093 -1.198873 2.064790 
1 0.524929 0.918504 1.758610 
1 -1.035872 0.059975 1.854713 
1 -0.590622 1.223607 -1.572550 
1 -0.114617 2.075229 -0.096579 
1 -1.718160 1.255871 -0.173500 
1 -0.126730 -2.067236 -0.266128 
1 -0.680904 -1.096378 -1.629901 
1 -1.728152 -1.245560 -0.178491 
1 1.661437 -1.317315 1.509662 
1 0.144183 -2.114502 1.990250 
1 0.959401 -1.026502 3.117832 
****************
 
ex9_1_M062X_results_int_zmat_field_N25.xyz
17
 
7 0.000000 0.000000 0.000000 
6 0.000000 0.000000 1.505248 
8 1.276536 0.000000 -0.458643 
6 -0.687143 1.229370 -0.471712 
6 -0.717600 -1.189999 -0.528680 
6 0.724264 -1.199471 2.073582 
1 0.524856 0.917407 1.765435 
1 -1.035285 0.063516 1.851460 
1 -0.630108 1.225177 -1.556130 
1 -0.124738 2.074456 -0.085441 
1 -1.723468 1.253317 -0.130188 
1 -0.138079 -2.065149 -0.255642 
1 -0.726544 -1.095057 -1.610473 
1 -1.732478 -1.243273 -0.130310 
1 1.663377 -1.322070 1.535773 
1 0.136380 -2.113855 1.996342 
1 0.935516 -1.027126 3.128761 
****************
 
ex9_1_M062X_results_int_zmat_field_N50.xyz
17
 
7 0.000000 0.000000 0.000000 
6 0.000000 0.000000 1.503954 
8 1.280477 0.000000 -0.446429 
6 -0.682916 1.229449 -0.477808 
6 -0.712213 -1.190955 -0.534620 
6 0.726991 -1.199333 2.069651 
1 0.524607 0.917846 1.763261 
1 -1.035469 0.061801 1.852191 
1 -0.617956 1.224153 -1.561763 
1 -0.121814 2.074668 -0.089774 
1 -1.722114 1.253884 -0.144273 
1 -0.134002 -2.065926 -0.257991 
1 -0.711185 -1.096440 -1.616457 
1 -1.730974 -1.244321 -0.145710 
1 1.662912 -1.320170 1.525517 
1 0.139538 -2.114187 1.993068 
1 0.944481 -1.027469 3.124037 
****************
 
ex9_1_M062X_results_int_zmat_field_N75.xyz
17
 
7 0.000000 0.000000 0.000000 
6 0.000000 0.000000 1.502905 
8 1.284459 0.000000 -0.434229 
6 -0.677899 1.229918 -0.483689 
6 -0.707170 -1.191279 -0.541555 
6 0.729254 -1.198952 2.067269 
1 0.524599 0.918243 1.760942 
1 -1.035671 0.060705 1.853332 
1 -0.604365 1.223920 -1.567143 
1 -0.118080 2.074950 -0.093191 
1 -1.720100 1.254970 -0.158756 
1 -0.130517 -2.066533 -0.262465 
1 -0.696417 -1.096121 -1.623314 
1 -1.729704 -1.244871 -0.162046 
1 1.662530 -1.318291 1.517815 
1 0.142295 -2.114294 1.991537 
1 0.951938 -1.026846 3.121012 
****************
 
ex9_1_M062X_results_noField_int_zmat_sp.xyz
17
 
7 0.000000 0.000000 0.000000 
6 0.000000 0.000000 1.506356 
8 1.272874 0.000000 -0.470329 
6 -0.691868 1.228761 -0.466579 
6 -0.721535 -1.190209 -0.521913 
6 0.719981 -1.201254 2.075733 
1 0.525905 0.916209 1.768353 
1 -1.035192 0.065575 1.850429 
1 -0.641706 1.225382 -1.551418 
1 -0.129519 2.074573 -0.082000 
1 -1.725677 1.251217 -0.118301 
1 -0.139558 -2.064637 -0.251789 
1 -0.740651 -1.095821 -1.603715 
1 -1.732307 -1.244258 -0.113953 
1 1.662665 -1.325624 1.544828 
1 0.130487 -2.114212 1.995473 
1 0.924415 -1.030467 3.132179 
****************
 
ex9_1_M062X_results_noField_ts_zmat_sp.xyz
17
 
7 0.000000 0.000000 0.000000 
8 0.000000 0.000000 1.341537 
6 1.360922 0.000000 -0.527782 
6 -0.820893 -1.085466 -0.527786 
1 -0.528018 1.061473 1.480714 
1 1.867464 -0.926791 -0.253450 
1 1.888107 0.844064 -0.089565 
1 1.327431 0.102305 -1.613178 
1 -1.812112 -0.996817 -0.089575 
1 -0.387230 -2.048515 -0.253455 
1 -0.882284 -0.997041 -1.613183 
6 -0.823075 1.654441 -0.420806 
6 -1.098412 2.208073 0.843975 
1 -0.018134 2.066955 -1.021418 
1 -1.637715 1.261252 -1.021303 
1 -2.129770 2.232074 1.173727 
1 -0.495355 3.045127 1.173637 
****************
 
ex9_1_M062X_results_ts_zmat_field_N100.xyz
17
 
7 0.000000 0.000000 0.000000 
8 0.000000 0.000000 1.349358 
6 1.372344 0.000000 -0.518815 
6 -0.777650 -1.132892 -0.497304 
1 -0.711832 0.900284 1.480459 
1 1.867143 -0.935416 -0.259758 
1 1.905127 0.827244 -0.057877 
1 1.344524 0.128601 -1.601298 
1 -1.791873 -1.030839 -0.113035 
1 -0.336828 -2.061102 -0.133406 
1 -0.780957 -1.118529 -1.588016 
6 -0.867255 1.540639 -0.438488 
6 -1.480656 1.963040 0.765607 
1 -0.017418 2.112133 -0.799927 
1 -1.472836 1.148981 -1.253635 
1 -2.544612 1.785890 0.884440 
1 -1.115100 2.873043 1.223112 
****************
 
ex9_1_M062X_results_ts_zmat_field_N25.xyz
17
 
7 0.000000 0.000000 0.000000 
8 0.000000 0.000000 1.342101 
6 1.363037 0.000000 -0.526940 
6 -0.813080 -1.093255 -0.523109 
1 -0.558271 1.041496 1.480830 
1 1.867164 -0.928902 -0.256845 
1 1.891906 0.839842 -0.083403 
1 1.330587 0.108991 -1.611630 
1 -1.808288 -1.002718 -0.093545 
1 -0.377441 -2.051109 -0.234496 
1 -0.864845 -1.016803 -1.609981 
6 -0.832145 1.638809 -0.424632 
6 -1.161124 2.174669 0.835983 
1 -0.015163 2.076411 -0.990027 
1 -1.617590 1.241320 -1.060916 
1 -2.201996 2.164847 1.136180 
1 -0.593093 3.026305 1.188851 
****************
 
ex9_1_M062X_results_ts_zmat_field_N50.xyz
17
 
7 0.000000 0.000000 0.000000 
8 0.000000 0.000000 1.343201 
6 1.365498 0.000000 -0.525582 
6 -0.803740 -1.103254 -0.516818 
1 -0.596446 1.013039 1.480735 
1 1.867048 -0.930879 -0.259192 
1 1.895954 0.835819 -0.076947 
1 1.334225 0.115120 -1.609600 
1 -1.804028 -1.009762 -0.098694 
1 -0.366380 -2.054160 -0.209175 
1 -0.843123 -1.042713 -1.605267 
6 -0.842832 1.616917 -0.429101 
6 -1.239895 2.128854 0.823367 
1 -0.013510 2.086913 -0.948562 
1 -1.588927 1.216017 -1.109880 
1 -2.290502 2.076735 1.084186 
1 -0.718207 2.998022 1.203360 
****************
 
ex9_1_M062X_results_ts_zmat_field_N75.xyz
17
 
7 0.000000 0.000000 0.000000 
8 0.000000 0.000000 1.345270 
6 1.368433 0.000000 -0.523290 
6 -0.792847 -1.115400 -0.508933 
1 -0.644099 0.971531 1.480527 
1 1.867021 -0.933011 -0.260624 
1 1.900315 0.831646 -0.069029 
1 1.338567 0.121577 -1.606581 
1 -1.799190 -1.018086 -0.105037 
1 -0.354014 -2.057334 -0.177771 
1 -0.816975 -1.074263 -1.598761 
6 -0.854048 1.587176 -0.433452 
6 -1.338379 2.065399 0.803909 
1 -0.012837 2.098464 -0.891398 
1 -1.546408 1.186525 -1.169981 
1 -2.397642 1.960878 1.010709 
1 -0.878027 2.953557 1.217171 
****************
 
 
 
ex9_1_wB97XD_OptimizedGeometries:
ex9_1_wB97XD_results_int_zmat_field_N100.xyz
17
 
7 0.000000 0.000000 0.000000 
6 0.000000 0.000000 1.505743 
8 1.279081 0.000000 -0.426788 
6 -0.679743 1.231238 -0.482943 
6 -0.710596 -1.190315 -0.544353 
6 0.759755 -1.174978 2.077605 
1 0.500170 0.931663 1.765372 
1 -1.036965 0.035343 1.861176 
1 -0.616040 1.225561 -1.567301 
1 -0.116504 2.078933 -0.102244 
1 -1.721640 1.263054 -0.152773 
1 -0.146608 -2.071492 -0.256725 
1 -0.687021 -1.104073 -1.626793 
1 -1.740054 -1.237403 -0.179721 
1 1.699988 -1.268007 1.534007 
1 0.203161 -2.109963 1.998374 
1 0.970917 -0.993583 3.133646 
****************
 
ex9_1_wB97XD_results_int_zmat_field_N25.xyz
17
 
7 0.000000 0.000000 0.000000 
6 0.000000 0.000000 1.508385 
8 1.268536 0.000000 -0.462112 
6 -0.693245 1.230104 -0.465749 
6 -0.725546 -1.188458 -0.525930 
6 0.752889 -1.175446 2.086559 
1 0.499556 0.930745 1.771894 
1 -1.036252 0.038449 1.857072 
1 -0.652400 1.227216 -1.551212 
1 -0.127740 2.078194 -0.089961 
1 -1.726653 1.259482 -0.112960 
1 -0.157342 -2.069520 -0.247098 
1 -0.730918 -1.102103 -1.608630 
1 -1.743902 -1.235486 -0.133784 
1 1.703828 -1.270829 1.563783 
1 0.196868 -2.109830 2.001769 
1 0.942456 -0.995710 3.145459 
****************
 
ex9_1_wB97XD_results_int_zmat_field_N50.xyz
17
 
7 0.000000 0.000000 0.000000 
6 0.000000 0.000000 1.507305 
8 1.272006 0.000000 -0.450458 
6 -0.689352 1.230221 -0.471637 
6 -0.720345 -1.189534 -0.531306 
6 0.752784 -1.177110 2.082746 
1 0.501441 0.930038 1.769839 
1 -1.036445 0.039041 1.857883 
1 -0.640673 1.226421 -1.556713 
1 -0.125100 2.078465 -0.094134 
1 -1.725719 1.259950 -0.126586 
1 -0.152816 -2.070168 -0.249419 
1 -0.716775 -1.103654 -1.613985 
1 -1.742186 -1.236977 -0.147595 
1 1.699883 -1.273869 1.552918 
1 0.194280 -2.110329 1.999641 
1 0.950422 -0.997634 3.140634 
****************
 
ex9_1_wB97XD_results_int_zmat_field_N75.xyz
17
 
7 0.000000 0.000000 0.000000 
6 0.000000 0.000000 1.506460 
8 1.275511 0.000000 -0.438789 
6 -0.684466 1.230857 -0.477175 
6 -0.715739 -1.189685 -0.538096 
6 0.754779 -1.176569 2.081056 
1 0.501679 0.930390 1.767441 
1 -1.036674 0.038290 1.859359 
1 -0.628123 1.226315 -1.561884 
1 -0.120708 2.078703 -0.097824 
1 -1.723673 1.261617 -0.139724 
1 -0.149843 -2.070700 -0.254001 
1 -0.702595 -1.103149 -1.620640 
1 -1.741284 -1.237132 -0.163533 
1 1.699655 -1.272174 1.546727 
1 0.196868 -2.110313 1.998661 
1 0.957010 -0.996396 3.138494 
****************
 
ex9_1_wB97XD_results_noField_int_zmat_sp.xyz
17
 
7 0.000000 0.000000 0.000000 
6 0.000000 0.000000 1.509351 
8 1.265223 0.000000 -0.473523 
6 -0.697718 1.229562 -0.460742 
6 -0.729315 -1.188603 -0.519443 
6 0.747081 -1.177863 2.089660 
1 0.501292 0.929198 1.774747 
1 -1.036180 0.041569 1.855690 
1 -0.663583 1.227537 -1.546555 
1 -0.132283 2.078237 -0.086330 
1 -1.728551 1.257659 -0.101463 
1 -0.158610 -2.069053 -0.243743 
1 -0.744880 -1.102454 -1.602205 
1 -1.743559 -1.236570 -0.117733 
1 1.702253 -1.276101 1.575413 
1 0.188747 -2.110458 2.001991 
1 0.928652 -0.999505 3.149818 
****************
 
ex9_1_wB97XD_results_noField_ts_zmat_sp.xyz
17
 
7 0.000000 0.000000 0.000000 
8 0.000000 0.000000 1.337795 
6 1.354536 0.000000 -0.537291 
6 -0.837572 -1.064522 -0.537310 
1 -0.517617 1.066093 1.481022 
1 1.864828 -0.932731 -0.285870 
1 1.894535 0.833890 -0.094755 
1 1.315815 0.118860 -1.621491 
1 -1.826767 -0.973417 -0.094591 
1 -0.419961 -2.042327 -0.286118 
1 -0.907231 -0.960424 -1.621482 
6 -0.837993 1.725580 -0.391937 
6 -1.079498 2.223526 0.895487 
1 -0.028642 2.134619 -0.987738 
1 -1.660186 1.342387 -0.987336 
1 -2.103411 2.240718 1.252429 
1 -0.459548 3.038732 1.252142 
****************
 
ex9_1_wB97XD_results_ts_zmat_field_N100.xyz
17
 
7 0.000000 0.000000 0.000000 
8 0.000000 0.000000 1.339364 
6 1.364707 0.000000 -0.530212 
6 -0.806540 -1.095317 -0.521150 
1 -0.604752 1.004653 1.479118 
1 1.868941 -0.934119 -0.278771 
1 1.905866 0.826174 -0.076565 
1 1.334231 0.129585 -1.613154 
1 -1.809309 -1.003209 -0.105559 
1 -0.375828 -2.053631 -0.222761 
1 -0.845355 -1.031378 -1.610655 
6 -0.870290 1.659084 -0.409383 
6 -1.271420 2.112626 0.858555 
1 -0.035340 2.144866 -0.903047 
1 -1.603691 1.260998 -1.106284 
1 -2.320850 2.025719 1.125006 
1 -0.764634 2.974665 1.275983 
****************
 
ex9_1_wB97XD_results_ts_zmat_field_N25.xyz
17
 
7 0.000000 0.000000 0.000000 
8 0.000000 0.000000 1.337875 
6 1.356721 0.000000 -0.535974 
6 -0.831158 -1.070592 -0.533974 
1 -0.534655 1.055629 1.480691 
1 1.865388 -0.933455 -0.285758 
1 1.897305 0.831311 -0.090007 
1 1.319927 0.122636 -1.619749 
1 -1.823141 -0.978889 -0.096768 
1 -0.410943 -2.044760 -0.273218 
1 -0.894364 -0.974819 -1.619485 
6 -0.844545 1.713473 -0.395602 
6 -1.118030 2.203078 0.889283 
1 -0.028493 2.137607 -0.971131 
1 -1.649811 1.326552 -1.012119 
1 -2.148237 2.199181 1.228983 
1 -0.519887 3.028246 1.259113 
****************
 
ex9_1_wB97XD_results_ts_zmat_field_N50.xyz
17
 
7 0.000000 0.000000 0.000000 
8 0.000000 0.000000 1.338093 
6 1.359085 0.000000 -0.534494 
6 -0.824074 -1.077435 -0.530419 
1 -0.553758 1.043036 1.480255 
1 1.866321 -0.933792 -0.284398 
1 1.900051 0.829373 -0.085916 
1 1.324180 0.125289 -1.617951 
1 -1.819127 -0.985523 -0.099238 
1 -0.400791 -2.047367 -0.259227 
1 -0.880316 -0.990604 -1.617242 
6 -0.851983 1.699191 -0.399542 
6 -1.160541 2.179371 0.881803 
1 -0.029630 2.140201 -0.952831 
1 -1.638217 1.308383 -1.038649 
1 -2.196954 2.152264 1.202220 
1 -0.586910 3.015240 1.265508 
****************
 
ex9_1_wB97XD_results_ts_zmat_field_N75.xyz
17
 
7 0.000000 0.000000 0.000000 
8 0.000000 0.000000 1.338538 
6 1.361710 0.000000 -0.532646 
6 -0.816041 -1.085483 -0.526256 
1 -0.576621 1.026717 1.479742 
1 1.867485 -0.934028 -0.282208 
1 1.902905 0.827633 -0.081505 
1 1.328874 0.127649 -1.615820 
1 -1.814632 -0.993412 -0.102125 
1 -0.389325 -2.050285 -0.242793 
1 -0.864311 -1.009038 -1.614415 
6 -0.860475 1.681630 -0.404057 
6 -1.210580 2.150153 0.872020 
1 -0.031754 2.142714 -0.930759 
1 -1.623466 1.286996 -1.069429 
1 -2.253447 2.095924 1.168758 
1 -0.666587 2.998174 1.271382 
****************
 
 
 
exBr2_OptimizedGeometries:
exBr2_0_B3LYP_int_zmat_field_N100.xyz
6
 
35 0.000000 0.000000 0.000000 
35 0.000000 0.000000 2.427319 
6 0.560990 0.000000 5.120740 
6 -0.640684 -0.096658 5.116388 
1 1.618039 0.086814 5.215482 
1 -1.698428 -0.205052 5.188249 
****************
 
exBr2_0_B3LYP_int_zmat_field_N25.xyz
6
 
35 0.000000 0.000000 0.000000 
35 0.000000 0.000000 2.350497 
6 0.585008 0.000000 5.325710 
6 -0.614420 -0.041249 5.319846 
1 1.647419 0.035353 5.360176 
1 -1.676912 -0.088568 5.339807 
****************
 
exBr2_0_B3LYP_int_zmat_field_N50.xyz
6
 
35 0.000000 0.000000 0.000000 
35 0.000000 0.000000 2.369320 
6 0.572734 0.000000 5.244662 
6 -0.625282 -0.091651 5.234039 
1 1.631826 0.081920 5.302998 
1 -1.684767 -0.186314 5.267376 
****************
 
exBr2_0_B3LYP_int_zmat_field_N75.xyz
6
 
35 0.000000 0.000000 0.000000 
35 0.000000 0.000000 2.394329 
6 0.568087 0.000000 5.176387 
6 -0.631634 -0.092966 5.169726 
1 1.626454 0.083398 5.250971 
1 -1.690399 -0.193576 5.223214 
****************
 
exBr2_0_B3LYP_noField_int_zmat_sp.xyz
6
 
35 0.000000 0.000000 0.000000 
35 0.000000 0.000000 2.337191 
6 0.599735 0.000000 5.418066 
6 -0.599356 -0.002462 5.418406 
1 1.663046 0.002128 5.428716 
1 -1.662660 -0.004717 5.429681 
****************
 
exBr2_0_B3LYP_noField_ts_zmat_sp.xyz
6
 
35 0.000000 0.000000 0.000000 
35 0.000000 0.000000 2.989584 
6 1.958573 0.000000 3.380073 
6 2.866222 0.000000 2.515744 
1 2.012611 0.000000 4.464787 
1 3.622159 0.000000 1.764374 
****************
 
exBr2_0_B3LYP_ts_zmat_field_N100.xyz
6
 
35 0.000000 0.000000 0.000000 
35 0.000000 0.000000 3.655082 
6 1.829789 0.000000 4.267960 
6 2.806546 -0.018731 3.468852 
1 1.921342 0.014396 5.355014 
1 3.649977 -0.037024 2.808146 
****************
 
exBr2_0_B3LYP_ts_zmat_field_N25.xyz
6
 
35 0.000000 0.000000 0.000000 
35 0.000000 0.000000 3.087530 
6 1.905016 0.000000 3.561902 
6 2.875020 -0.001431 2.763573 
1 1.943888 0.000750 4.649668 
1 3.719328 -0.003315 2.111196 
****************
 
exBr2_0_B3LYP_ts_zmat_field_N50.xyz
6
 
35 0.000000 0.000000 0.000000 
35 0.000000 0.000000 3.201521 
6 1.870166 0.000000 3.725165 
6 2.871036 -0.004446 2.962010 
1 1.917178 0.003034 4.814501 
1 3.755371 -0.009264 2.362630 
****************
 
exBr2_0_B3LYP_ts_zmat_field_N75.xyz
6
 
35 0.000000 0.000000 0.000000 
35 0.000000 0.000000 3.354656 
6 1.846633 0.000000 3.912155 
6 2.856440 -0.009049 3.157599 
1 1.914664 0.006717 5.001850 
1 3.749813 -0.018358 2.569073 
****************
 
 
 
exBr2_0_B3LYPD3_OptimizedGeometries:
exBr2_0_B3LYPD3_results_int_zmat_field_N100.xyz
6
 
35 0.000000 0.000000 0.000000 
35 0.000000 0.000000 2.424694 
6 0.548132 0.000000 5.132732 
6 -0.645732 -0.166872 5.119508 
1 1.600714 0.127855 5.229491 
1 -1.700381 -0.309195 5.173411 
****************
 
exBr2_0_B3LYPD3_results_int_zmat_field_N25.xyz
6
 
35 0.000000 0.000000 0.000000 
35 0.000000 0.000000 2.346509 
6 0.585803 0.000000 5.375300 
6 -0.613892 -0.029404 5.371824 
1 1.648842 0.021246 5.400876 
1 -1.677342 -0.048987 5.386717 
****************
 
exBr2_0_B3LYPD3_results_int_zmat_field_N50.xyz
6
 
35 0.000000 0.000000 0.000000 
35 0.000000 0.000000 2.365269 
6 0.572438 0.000000 5.278480 
6 -0.625432 -0.092494 5.268186 
1 1.632765 0.070861 5.327083 
1 -1.686776 -0.165518 5.294547 
****************
 
exBr2_0_B3LYPD3_results_int_zmat_field_N75.xyz
6
 
35 0.000000 0.000000 0.000000 
35 0.000000 0.000000 2.391157 
6 0.562529 0.000000 5.193513 
6 -0.636452 -0.101728 5.186652 
1 1.622119 0.071535 5.261568 
1 -1.697433 -0.181233 5.228437 
****************
 
exBr2_0_B3LYPD3_results_noField_int_zmat_sp.xyz
6
 
35 0.000000 0.000000 0.000000 
35 0.000000 0.000000 2.334740 
6 0.599287 0.000000 5.467571 
6 -0.599779 -0.006642 5.467657 
1 1.662678 0.005848 5.472459 
1 -1.663169 -0.012595 5.472725 
****************
 
exBr2_0_B3LYPD3_results_noField_ts_zmat_sp.xyz
6
 
35 0.000000 0.000000 0.000000 
35 0.000000 0.000000 2.949352 
6 1.996198 0.000000 3.311959 
6 2.866357 0.000000 2.413261 
1 2.057583 0.000000 4.395163 
1 3.554472 0.000000 1.599524 
****************
 
exBr2_0_B3LYPD3_results_ts_zmat_field_N100.xyz
6
 
35 0.000000 0.000000 0.000000 
35 0.000000 0.000000 3.640113 
6 1.828231 0.000000 4.274577 
6 2.814596 -0.016469 3.487524 
1 1.908361 0.012808 5.363069 
1 3.662281 -0.032381 2.831848 
****************
 
exBr2_0_B3LYPD3_results_ts_zmat_field_N25.xyz
6
 
35 0.000000 0.000000 0.000000 
35 0.000000 0.000000 3.070439 
6 1.916305 0.000000 3.556408 
6 2.882347 -0.001611 2.755020 
1 1.945975 0.001029 4.644287 
1 3.706415 -0.003353 2.077258 
****************
 
exBr2_0_B3LYPD3_results_ts_zmat_field_N50.xyz
6
 
35 0.000000 0.000000 0.000000 
35 0.000000 0.000000 3.203912 
6 1.872746 0.000000 3.752817 
6 2.877601 -0.004017 2.995852 
1 1.906810 0.002833 4.842655 
1 3.752895 -0.008280 2.383417 
****************
 
exBr2_0_B3LYPD3_results_ts_zmat_field_N75.xyz
6
 
35 0.000000 0.000000 0.000000 
35 0.000000 0.000000 3.384355 
6 1.843857 0.000000 3.979812 
6 2.859279 -0.008657 3.233329 
1 1.895797 0.006647 5.070303 
1 3.745289 -0.017361 2.633435 
****************
 
 
 
exBr2_0_M062X_OptimizedGeometries:
exBr2_0_M062X_results_int_zmat_field_N100.xyz
6
 
35 0.000000 0.000000 0.000000 
35 0.000000 0.000000 2.345170 
6 0.685693 0.000000 5.135878 
6 -0.513904 -0.006837 5.160951 
1 1.751701 0.009236 5.172346 
1 -1.575058 -0.017637 5.254612 
****************
 
exBr2_0_M062X_results_int_zmat_field_N25.xyz
6
 
35 0.000000 0.000000 0.000000 
35 0.000000 0.000000 2.303846 
6 0.627882 0.000000 5.325883 
6 -0.568725 -0.013563 5.336204 
1 1.692772 0.012883 5.336245 
1 -1.632936 -0.027229 5.365146 
****************
 
exBr2_0_M062X_results_int_zmat_field_N50.xyz
6
 
35 0.000000 0.000000 0.000000 
35 0.000000 0.000000 2.312117 
6 0.647848 0.000000 5.270904 
6 -0.549381 -0.012384 5.285962 
1 1.713081 0.012314 5.288007 
1 -1.612912 -0.026299 5.335804 
****************
 
exBr2_0_M062X_results_int_zmat_field_N75.xyz
6
 
35 0.000000 0.000000 0.000000 
35 0.000000 0.000000 2.324625 
6 0.670579 0.000000 5.209938 
6 -0.527549 -0.009949 5.230907 
1 1.736171 0.010946 5.236188 
1 -1.590049 -0.022718 5.302552 
****************
 
exBr2_0_M062X_results_noField_int_zmat_sp.xyz
6
 
35 0.000000 0.000000 0.000000 
35 0.000000 0.000000 2.297914 
6 0.597450 0.000000 5.380050 
6 -0.598749 -0.016676 5.380141 
1 1.662036 0.013765 5.383834 
1 -1.663309 -0.032293 5.383392 
****************
 
exBr2_0_M062X_results_noField_ts_zmat_sp.xyz
6
 
35 0.000000 0.000000 0.000000 
35 0.000000 0.000000 2.705271 
6 2.335681 0.000000 2.181784 
6 2.352766 -0.000012 0.945541 
1 2.712747 0.000011 3.182488 
1 2.832283 -0.000027 -0.007572 
****************
 
exBr2_0_M062X_results_ts_zmat_field_N100.xyz
6
 
35 0.000000 0.000000 0.000000 
35 0.000000 0.000000 2.728716 
6 2.409114 0.000000 2.138380 
6 2.363503 -0.005413 0.904670 
1 2.785263 -0.002523 3.140089 
1 2.813833 -0.014646 -0.064376 
****************
 
exBr2_0_M062X_results_ts_zmat_field_N25.xyz
6
 
35 0.000000 0.000000 0.000000 
35 0.000000 0.000000 2.710458 
6 2.352860 0.000000 2.173419 
6 2.355348 -0.000823 0.937718 
1 2.728182 -0.001060 3.174712 
1 2.827044 -0.002682 -0.019571 
****************
 
exBr2_0_M062X_results_ts_zmat_field_N50.xyz
6
 
35 0.000000 0.000000 0.000000 
35 0.000000 0.000000 2.716242 
6 2.370938 0.000000 2.161704 
6 2.357381 -0.001961 0.926599 
1 2.746578 -0.001856 3.162997 
1 2.821471 -0.005952 -0.034855 
****************
 
exBr2_0_M062X_results_ts_zmat_field_N75.xyz
6
 
35 0.000000 0.000000 0.000000 
35 0.000000 0.000000 2.722204 
6 2.388994 0.000000 2.151290 
6 2.360688 -0.003590 0.916830 
1 2.764775 -0.002249 3.152787 
1 2.817782 -0.010128 -0.048470 
****************
 
 
 
exBr2_0_wB97XD_OptimizedGeometries:
exBr2_0_wB97XD_results_int_zmat_field_N100.xyz
6
 
35 0.000000 0.000000 0.000000 
35 0.000000 0.000000 2.341578 
6 0.681384 0.000000 5.140647 
6 -0.518309 0.004132 5.165133 
1 1.746992 -0.002549 5.186058 
1 -1.578596 0.017615 5.267952 
****************
 
exBr2_0_wB97XD_results_int_zmat_field_N25.xyz
6
 
35 0.000000 0.000000 0.000000 
35 0.000000 0.000000 2.298146 
6 0.617869 0.000000 5.382465 
6 -0.578748 -0.002254 5.387502 
1 1.682615 0.002489 5.400671 
1 -1.642980 -0.001220 5.415628 
****************
 
exBr2_0_wB97XD_results_int_zmat_field_N50.xyz
6
 
35 0.000000 0.000000 0.000000 
35 0.000000 0.000000 2.307599 
6 0.641485 0.000000 5.295927 
6 -0.555845 -0.001049 5.308417 
1 1.706513 0.001694 5.321434 
1 -1.619229 0.003428 5.361934 
****************
 
exBr2_0_wB97XD_results_int_zmat_field_N75.xyz
6
 
35 0.000000 0.000000 0.000000 
35 0.000000 0.000000 2.321423 
6 0.661292 0.000000 5.216213 
6 -0.537013 0.001300 5.235287 
1 1.726591 -0.000158 5.251446 
1 -1.599118 0.010034 5.312926 
****************
 
exBr2_0_wB97XD_results_noField_int_zmat_sp.xyz
6
 
35 0.000000 0.000000 0.000000 
35 0.000000 0.000000 2.292374 
6 0.596519 0.000000 5.455732 
6 -0.599534 -0.013767 5.455809 
1 1.660999 0.012193 5.461924 
1 -1.664010 -0.026282 5.462084 
****************
 
exBr2_0_wB97XD_results_noField_ts_zmat_sp.xyz
6
 
35 0.000000 0.000000 0.000000 
35 0.000000 0.000000 2.735589 
6 2.350756 0.000000 2.220180 
6 2.390023 0.001256 0.986816 
1 2.715707 -0.001184 3.225005 
1 2.864979 0.002231 0.032001 
****************
 
exBr2_0_wB97XD_results_ts_zmat_field_N100.xyz
6
 
35 0.000000 0.000000 0.000000 
35 0.000000 0.000000 2.775646 
6 2.445093 0.000000 2.149589 
6 2.390884 -0.005719 0.918504 
1 2.812752 -0.001679 3.153764 
1 2.827244 -0.014780 -0.056598 
****************
 
exBr2_0_wB97XD_results_ts_zmat_field_N25.xyz
6
 
35 0.000000 0.000000 0.000000 
35 0.000000 0.000000 2.744556 
6 2.371100 0.000000 2.208282 
6 2.391172 -0.000898 0.975063 
1 2.736654 -0.000842 3.212814 
1 2.855995 -0.002700 0.014870 
****************
 
exBr2_0_wB97XD_results_ts_zmat_field_N50.xyz
6
 
35 0.000000 0.000000 0.000000 
35 0.000000 0.000000 2.754133 
6 2.394043 0.000000 2.190800 
6 2.390881 -0.002204 0.957994 
1 2.760081 -0.001361 3.195145 
1 2.845580 -0.006169 -0.007516 
****************
 
exBr2_0_wB97XD_results_ts_zmat_field_N75.xyz
6
 
35 0.000000 0.000000 0.000000 
35 0.000000 0.000000 2.764082 
6 2.417499 0.000000 2.173901 
6 2.391902 -0.003774 0.941722 
1 2.783988 -0.001675 3.178244 
1 2.837524 -0.010109 -0.028548 
****************
 
 
 
exDA_OptimizedGeometries:
exDA_0_B3LYP_int_zmat_field_N100.xyz
20
 
6 0.000000 0.000000 0.000000 
6 0.000000 0.000000 1.480131 
6 1.270534 0.000000 -0.412945 
1 -0.907902 0.065228 -0.577112 
8 -0.926502 -0.019818 2.241701 
6 2.144034 -0.126740 0.778902 
1 1.675938 0.019221 -1.411641 
8 1.306173 -0.067647 1.908157 
8 3.308491 -0.336168 0.874970 
6 -0.032624 3.579814 -0.079197 
6 0.658104 3.380145 1.062471 
6 0.905218 3.478050 -1.244689 
1 -1.074895 3.850805 -0.162531 
6 2.052005 3.099878 0.740090 
1 0.263758 3.450846 2.066432 
1 0.582265 2.763960 -2.011284 
1 0.988235 4.442979 -1.762677 
6 2.211896 3.123812 -0.600730 
1 2.834696 2.943437 1.468615 
1 3.140634 3.005204 -1.139053 
****************
 
exDA_0_B3LYP_int_zmat_field_N25.xyz
20
 
6 0.000000 0.000000 0.000000 
6 0.000000 0.000000 1.485192 
6 1.263779 0.000000 -0.414935 
1 -0.913356 0.014518 -0.572477 
8 -0.915033 -0.013859 2.249026 
6 2.146236 -0.029284 0.779667 
1 1.662018 0.004925 -1.416948 
8 1.321248 -0.011993 1.904708 
8 3.330702 -0.088158 0.860065 
6 -0.412210 3.689638 -0.082553 
6 0.241749 3.533058 1.083441 
6 0.585930 3.747200 -1.201829 
1 -1.478967 3.793500 -0.215917 
6 1.680178 3.459131 0.825019 
1 -0.208398 3.478429 2.064721 
1 0.408653 2.982754 -1.968226 
1 0.542925 4.708545 -1.729234 
6 1.899619 3.569365 -0.498204 
1 2.436376 3.344603 1.588692 
1 2.858080 3.568316 -0.995646 
****************
 
exDA_0_B3LYP_int_zmat_field_N50.xyz
20
 
6 0.000000 0.000000 0.000000 
6 0.000000 0.000000 1.483989 
6 1.265489 0.000000 -0.414112 
1 -0.911828 0.030894 -0.574007 
8 -0.919164 -0.015462 2.246379 
6 2.145794 -0.060751 0.780233 
1 1.666253 0.011379 -1.415003 
8 1.315863 -0.030308 1.906516 
8 3.325542 -0.168187 0.866487 
6 -0.284889 3.638025 -0.105165 
6 0.373161 3.471268 1.058158 
6 0.705151 3.644911 -1.232547 
1 -1.346458 3.793509 -0.229870 
6 1.803604 3.334088 0.789243 
1 -0.069036 3.457956 2.044526 
1 0.488091 2.892484 -2.000420 
1 0.703251 4.608650 -1.757700 
6 2.015296 3.415121 -0.538423 
1 2.563169 3.209591 1.547905 
1 2.969567 3.378423 -1.042500 
****************
 
exDA_0_B3LYP_int_zmat_field_N75.xyz
20
 
6 0.000000 0.000000 0.000000 
6 0.000000 0.000000 1.482352 
6 1.267728 0.000000 -0.413419 
1 -0.910009 0.047871 -0.575545 
8 -0.923039 -0.017486 2.243937 
6 2.145029 -0.093066 0.779995 
1 1.670919 0.016049 -1.413185 
8 1.310711 -0.048824 1.907779 
8 3.318129 -0.250798 0.871675 
6 -0.169283 3.590462 -0.104684 
6 0.500091 3.413115 1.051885 
6 0.803367 3.549733 -1.245778 
1 -1.223967 3.796113 -0.214555 
6 1.917784 3.214954 0.764151 
1 0.074234 3.439224 2.045154 
1 0.543194 2.812873 -2.015066 
1 0.839056 4.515345 -1.766927 
6 2.111978 3.268401 -0.569151 
1 2.685673 3.080591 1.512602 
1 3.057978 3.197762 -1.085169 
****************
 
exDA_0_B3LYP_noField_int_zmat_sp.xyz
20
 
6 0.000000 0.000000 0.000000 
6 0.000000 0.000000 1.485898 
6 1.262430 0.000000 -0.416122 
1 -0.914660 -0.001547 -0.570929 
8 -0.910484 -0.012809 2.251897 
6 2.146383 -0.000205 0.778091 
1 1.658043 -0.002305 -1.419194 
8 1.327041 0.005626 1.902185 
8 3.333841 -0.014338 0.852233 
6 -0.526137 3.748456 0.035778 
6 0.204029 3.582261 1.153360 
6 0.397248 3.874822 -1.140972 
1 -1.602717 3.803182 -0.030120 
6 1.626161 3.574826 0.804938 
1 -0.182175 3.470860 2.156746 
1 0.205219 3.113641 -1.907249 
1 0.278487 4.841036 -1.647266 
6 1.758757 3.736039 -0.523964 
1 2.431255 3.457442 1.516548 
1 2.683503 3.779000 -1.080100 
****************
 
exDA_0_B3LYP_noField_ts_zmat_sp.xyz
20
 
6 0.000000 0.000000 0.000000 
1 0.000000 0.000000 1.087252 
1 1.045715 0.000000 -0.336859 
6 -0.707719 -1.151031 -0.666376 
6 -0.707719 1.151031 -0.666376 
6 -1.110412 0.695841 -1.929916 
6 -1.110412 -0.695841 -1.929916 
1 -0.518568 2.188392 -0.430249 
1 -0.518568 -2.188392 -0.430249 
1 -1.484954 1.322348 -2.726136 
1 -1.484954 -1.322348 -2.726136 
6 -2.483178 -0.699459 0.527377 
6 -3.581751 -1.140209 -0.353950 
6 -2.483178 0.699459 0.527377 
1 -2.170315 -1.337815 1.337879 
8 -4.125795 0.000000 -0.949942 
8 -4.003541 -2.230963 -0.590182 
6 -3.581751 1.140209 -0.353950 
1 -2.170315 1.337815 1.337879 
8 -4.003541 2.230963 -0.590182 
****************
 
exDA_0_B3LYP_ts_zmat_field_N100.xyz
20
 
6 0.000000 0.000000 0.000000 
1 0.000000 0.000000 1.086605 
1 1.039922 0.000000 -0.350704 
6 -0.728229 -1.150034 -0.645792 
6 -0.728229 1.150034 -0.645792 
6 -1.176661 0.694297 -1.896985 
6 -1.176661 -0.694297 -1.896985 
1 -0.521097 2.187110 -0.422424 
1 -0.521097 -2.187110 -0.422424 
1 -1.551687 1.324667 -2.690003 
1 -1.551687 -1.324667 -2.690003 
6 -2.494365 -0.670190 0.564203 
6 -3.678251 -0.958881 -0.255897 
6 -2.400232 0.731039 0.657909 
1 -2.199107 -1.381125 1.319107 
8 -4.189711 0.273249 -0.723968 
8 -4.227927 -1.988019 -0.525194 
6 -3.538107 1.309715 -0.068635 
1 -1.978267 1.277882 1.485796 
8 -3.941733 2.434142 -0.149500 
****************
 
exDA_0_B3LYP_ts_zmat_field_N25.xyz
20
 
6 0.000000 0.000000 0.000000 
1 0.000000 0.000000 1.087088 
1 1.043727 0.000000 -0.341436 
6 -0.714496 -1.150801 -0.659606 
6 -0.714496 1.150801 -0.659606 
6 -1.133556 0.695545 -1.918279 
6 -1.133556 -0.695545 -1.918279 
1 -0.520001 2.188052 -0.427298 
1 -0.520001 -2.188052 -0.427298 
1 -1.511189 1.322945 -2.712327 
1 -1.511189 -1.322945 -2.712327 
6 -2.484533 -0.692521 0.544591 
6 -3.609534 -1.091250 -0.320405 
6 -2.459078 0.707655 0.571660 
1 -2.173413 -1.352354 1.338367 
8 -4.146988 0.075225 -0.880132 
8 -4.066021 -2.166613 -0.567207 
6 -3.571954 1.188059 -0.267120 
1 -2.113030 1.321817 1.387326 
8 -3.989612 2.289925 -0.459861 
****************
 
exDA_0_B3LYP_ts_zmat_field_N50.xyz
20
 
6 0.000000 0.000000 0.000000 
1 0.000000 0.000000 1.086924 
1 1.042155 0.000000 -0.345102 
6 -0.719939 -1.150545 -0.654103 
6 -0.719939 1.150545 -0.654103 
6 -1.151555 0.695170 -1.909192 
6 -1.151555 -0.695170 -1.909192 
1 -0.520785 2.187709 -0.425130 
1 -0.520785 -2.187709 -0.425130 
1 -1.530044 1.323500 -2.702104 
1 -1.530044 -1.323500 -2.702104 
6 -2.487074 -0.685505 0.555315 
6 -3.634288 -1.045000 -0.294632 
6 -2.437569 0.715330 0.606976 
1 -2.179997 -1.364501 1.334374 
8 -4.163508 0.145347 -0.821424 
8 -4.123430 -2.104892 -0.550601 
6 -3.560928 1.231715 -0.192499 
1 -2.062837 1.306154 1.427201 
8 -3.974030 2.342666 -0.345096 
****************
 
exDA_0_B3LYP_ts_zmat_field_N75.xyz
20
 
6 0.000000 0.000000 0.000000 
1 0.000000 0.000000 1.086761 
1 1.040888 0.000000 -0.348183 
6 -0.724497 -1.150290 -0.649506 
6 -0.724497 1.150290 -0.649506 
6 -1.165861 0.694756 -1.902092 
6 -1.165861 -0.694756 -1.902092 
1 -0.521146 2.187394 -0.423508 
1 -0.521146 -2.187394 -0.423508 
1 -1.543466 1.324073 -2.694671 
1 -1.543466 -1.324073 -2.694671 
6 -2.490321 -0.678186 0.561706 
6 -3.657028 -1.001016 -0.273279 
6 -2.417993 0.722939 0.635649 
1 -2.188620 -1.374211 1.327778 
8 -4.177580 0.211154 -0.769431 
8 -4.177136 -2.045473 -0.536812 
6 -3.549557 1.272022 -0.126386 
1 -2.018016 1.291270 1.459882 
8 -3.957952 2.390404 -0.241646 
****************
 
 
 
exDA_0_B3LYPD3_OptimizedGeometries:
exDA_0_B3LYPD3_results_int_zmat_field_N100.xyz
20
 
6 0.000000 0.000000 0.000000 
6 0.000000 0.000000 1.478450 
6 1.271992 0.000000 -0.414670 
1 -0.908768 0.057751 -0.575641 
8 -0.924891 -0.033089 2.243405 
6 2.146377 -0.114847 0.775446 
1 1.677283 0.011546 -1.413013 
8 1.307487 -0.054691 1.906603 
8 3.313207 -0.310421 0.875970 
6 -0.195175 3.208548 0.107892 
6 0.596357 3.096939 1.196600 
6 0.659663 3.189505 -1.123453 
1 -1.263268 3.367313 0.103007 
6 1.978524 2.941206 0.773793 
1 0.270992 3.128421 2.226490 
1 0.348478 2.451109 -1.869635 
1 0.621303 4.160541 -1.635041 
6 2.035133 2.955206 -0.576983 
1 2.823002 2.850577 1.441241 
1 2.927596 2.901332 -1.182331 
****************
 
exDA_0_B3LYPD3_results_int_zmat_field_N25.xyz
20
 
6 0.000000 0.000000 0.000000 
6 0.000000 0.000000 1.483159 
6 1.265147 0.000000 -0.416620 
1 -0.914266 0.009057 -0.570245 
8 -0.912957 -0.025983 2.250263 
6 2.147847 -0.029229 0.775693 
1 1.664155 -0.000068 -1.417712 
8 1.323016 -0.003305 1.902141 
8 3.332399 -0.096477 0.858358 
6 -0.413472 3.216120 0.150950 
6 0.398099 3.151493 1.224660 
6 0.422153 3.267783 -1.094036 
1 -1.492212 3.260728 0.160637 
6 1.786891 3.118584 0.778728 
1 0.085209 3.116491 2.258248 
1 0.174216 2.475598 -1.808883 
1 0.274004 4.212652 -1.631968 
6 1.822948 3.162722 -0.567604 
1 2.642124 3.058786 1.436102 
1 2.706268 3.163886 -1.188280 
****************
 
exDA_0_B3LYPD3_results_int_zmat_field_N50.xyz
20
 
6 0.000000 0.000000 0.000000 
6 0.000000 0.000000 1.481858 
6 1.267052 0.000000 -0.415944 
1 -0.912702 0.024744 -0.572028 
8 -0.917129 -0.028193 2.247789 
6 2.147619 -0.057394 0.776099 
1 1.668236 0.005036 -1.416097 
8 1.317612 -0.020323 1.903991 
8 3.327646 -0.166865 0.865218 
6 -0.346906 3.208426 0.131711 
6 0.457892 3.132293 1.210941 
6 0.496669 3.238260 -1.108215 
1 -1.423741 3.287654 0.135828 
6 1.846512 3.062921 0.773713 
1 0.139302 3.119469 2.243338 
1 0.230243 2.461218 -1.832715 
1 0.381661 4.192031 -1.638899 
6 1.890600 3.095696 -0.573861 
1 2.697877 2.996702 1.435367 
1 2.777681 3.081334 -1.188973 
****************
 
exDA_0_B3LYPD3_results_int_zmat_field_N75.xyz
20
 
6 0.000000 0.000000 0.000000 
6 0.000000 0.000000 1.480302 
6 1.269340 0.000000 -0.415259 
1 -0.910873 0.040833 -0.573847 
8 -0.921114 -0.030636 2.245499 
6 2.147140 -0.086224 0.776041 
1 1.672648 0.008973 -1.414478 
8 1.312423 -0.037578 1.905501 
8 3.321241 -0.238815 0.871105 
6 -0.272712 3.206516 0.117426 
6 0.524203 3.114037 1.202546 
6 0.578725 3.212546 -1.116971 
1 -1.346047 3.324480 0.115461 
6 1.911155 3.002949 0.774586 
1 0.200236 3.123350 2.233322 
1 0.291438 2.453840 -1.852564 
1 0.501588 4.175459 -1.638554 
6 1.963644 3.025839 -0.574382 
1 2.758180 2.925778 1.440532 
1 2.854502 2.992589 -1.183366 
****************
 
exDA_0_B3LYPD3_results_noField_int_zmat_sp.xyz
20
 
6 0.000000 0.000000 0.000000 
6 0.000000 0.000000 1.484107 
6 1.263443 0.000000 -0.417571 
1 -0.915659 -0.005405 -0.568354 
8 -0.908619 -0.022923 2.252833 
6 2.147721 -0.000341 0.774547 
1 1.660354 -0.005968 -1.419509 
8 1.328592 0.013596 1.899875 
8 3.335507 -0.023873 0.850425 
6 -0.482748 3.222091 0.172577 
6 0.355280 3.171417 1.225499 
6 0.320978 3.289874 -1.092896 
1 -1.561740 3.235351 0.207983 
6 1.734254 3.171162 0.745144 
1 0.068270 3.119955 2.265874 
1 0.078460 2.480394 -1.790425 
1 0.130635 4.222581 -1.638416 
6 1.736848 3.222399 -0.600589 
1 2.605503 3.118133 1.381880 
1 2.604370 3.235445 -1.243185 
****************
 
exDA_0_B3LYPD3_results_noField_ts_zmat_sp.xyz
20
 
6 0.000000 0.000000 0.000000 
6 0.000000 0.000000 1.475347 
6 1.337855 0.000000 -0.418010 
1 -0.832868 -0.434631 -0.528529 
8 -0.899547 -0.071452 2.255562 
6 2.177795 0.000000 0.794900 
1 1.721671 -0.434631 -1.326689 
8 1.326419 0.127655 1.895320 
8 3.361519 -0.071452 0.924202 
6 -0.604711 2.043448 -0.426348 
6 0.165788 2.751506 0.510922 
6 0.203648 1.998388 -1.698150 
1 -1.683101 1.984179 -0.398583 
6 1.492434 2.751506 0.096415 
1 -0.192278 3.107566 1.465385 
1 -0.006443 1.170149 -2.370553 
1 0.031715 2.933255 -2.248427 
6 1.592273 2.043448 -1.112790 
1 2.330199 3.107566 0.677243 
1 2.494644 1.984179 -1.703909 
****************
 
exDA_0_B3LYPD3_results_ts_zmat_field_N100.xyz
20
 
6 0.000000 0.000000 0.000000 
6 0.000000 0.000000 1.451449 
6 1.344158 0.000000 -0.438038 
1 -0.871877 -0.286032 -0.561955 
8 -0.901870 -0.056350 2.250795 
6 2.171541 -0.146134 0.785741 
1 1.692877 -0.495397 -1.332203 
8 1.325646 0.038673 1.887756 
8 3.329564 -0.380550 0.929687 
6 -0.389724 2.296629 -0.424109 
6 0.482863 2.840780 0.521291 
6 0.394020 2.065511 -1.680424 
1 -1.466367 2.367491 -0.384043 
6 1.789179 2.613392 0.110018 
1 0.190224 3.284405 1.461052 
1 0.030562 1.283848 -2.342639 
1 0.417939 3.002675 -2.252839 
6 1.769822 1.856581 -1.087404 
1 2.681266 2.867906 0.662854 
1 2.652732 1.722638 -1.697429 
****************
 
exDA_0_B3LYPD3_results_ts_zmat_field_N25.xyz
20
 
6 0.000000 0.000000 0.000000 
6 0.000000 0.000000 1.471891 
6 1.339806 0.000000 -0.419590 
1 -0.838123 -0.415964 -0.534460 
8 -0.902444 -0.070399 2.253458 
6 2.177280 -0.026904 0.794972 
1 1.720086 -0.440939 -1.327007 
8 1.322826 0.112006 1.896548 
8 3.356727 -0.130794 0.932251 
6 -0.574177 2.074441 -0.422627 
6 0.210797 2.761681 0.517551 
6 0.234745 2.008997 -1.691854 
1 -1.653416 2.034883 -0.395409 
6 1.537006 2.731690 0.105707 
1 -0.141236 3.131064 1.469153 
1 0.005383 1.188125 -2.366932 
1 0.090790 2.948582 -2.241761 
6 1.623200 2.018283 -1.103565 
1 2.382105 3.076840 0.682422 
1 2.524046 1.949712 -1.696144 
****************
 
exDA_0_B3LYPD3_results_ts_zmat_field_N50.xyz
20
 
6 0.000000 0.000000 0.000000 
6 0.000000 0.000000 1.467579 
6 1.341840 0.000000 -0.422460 
1 -0.844776 -0.392416 -0.540979 
8 -0.904463 -0.069456 2.251815 
6 2.176333 -0.055547 0.794356 
1 1.716645 -0.451533 -1.327374 
8 1.320454 0.096010 1.896556 
8 3.350561 -0.193863 0.938539 
6 -0.537546 2.114342 -0.420545 
6 0.266079 2.775889 0.521105 
6 0.269205 2.019860 -1.687530 
1 -1.617252 2.098001 -0.391816 
6 1.590312 2.707762 0.110286 
1 -0.076265 3.162119 1.469513 
1 0.014269 1.206986 -2.363023 
1 0.159219 2.962877 -2.239236 
6 1.657315 1.985256 -1.097744 
1 2.445259 3.038550 0.680866 
1 2.555161 1.904477 -1.693649 
****************
 
exDA_0_B3LYPD3_results_ts_zmat_field_N75.xyz
20
 
6 0.000000 0.000000 0.000000 
6 0.000000 0.000000 1.461354 
6 1.343413 0.000000 -0.428017 
1 -0.855119 -0.354888 -0.549588 
8 -0.904802 -0.065722 2.250734 
6 2.174769 -0.092604 0.791742 
1 1.708942 -0.468571 -1.328730 
8 1.320633 0.073840 1.894248 
8 3.342326 -0.272204 0.939245 
6 -0.483301 2.178128 -0.418909 
6 0.348294 2.798423 0.523578 
6 0.316487 2.035879 -1.683103 
1 -1.562689 2.194593 -0.385535 
6 1.667404 2.671788 0.111997 
1 0.023621 3.207558 1.468543 
1 0.021197 1.234506 -2.355777 
1 0.256655 2.980321 -2.240152 
6 1.702625 1.935350 -1.092785 
1 2.537383 2.976714 0.674271 
1 2.594939 1.835272 -1.694619 
****************
 
 
 
exDA_0_M062X_OptimizedGeometries:
exDA_0_M062X_results_int_zmat_field_N100.xyz
20
 
6 0.000000 0.000000 0.000000 
6 0.000000 0.000000 1.484779 
6 1.266473 0.000000 -0.406084 
1 -0.910715 0.062219 -0.572883 
8 -0.923527 -0.033332 2.239968 
6 2.133232 -0.111778 0.798049 
1 1.684413 0.020068 -1.400078 
8 1.296976 -0.054371 1.911818 
8 3.294762 -0.302624 0.898832 
6 -0.217213 3.125887 0.212075 
6 0.566791 2.998433 1.298249 
6 0.641888 3.157799 -1.013475 
1 -1.288129 3.268138 0.206679 
6 1.958415 2.881122 0.876425 
1 0.235817 2.999434 2.327339 
1 0.348387 2.439226 -1.784898 
1 0.589368 4.145619 -1.488899 
6 2.017749 2.936695 -0.467286 
1 2.802591 2.791769 1.545402 
1 2.913741 2.919562 -1.070891 
****************
 
exDA_0_M062X_results_int_zmat_field_N25.xyz
20
 
6 0.000000 0.000000 0.000000 
6 0.000000 0.000000 1.487947 
6 1.261668 0.000000 -0.408819 
1 -0.915901 0.011036 -0.568483 
8 -0.912554 -0.026228 2.246297 
6 2.135936 -0.028302 0.795769 
1 1.672581 0.002006 -1.405742 
8 1.310972 -0.003228 1.906487 
8 3.314517 -0.095017 0.882206 
6 -0.398065 3.134449 0.226578 
6 0.393600 3.043226 1.307961 
6 0.452881 3.210738 -1.003861 
1 -1.476890 3.188161 0.223056 
6 1.791410 3.014113 0.879611 
1 0.065096 2.991625 2.336401 
1 0.210508 2.439872 -1.742454 
1 0.319084 4.171965 -1.513736 
6 1.843357 3.086987 -0.460659 
1 2.638419 2.940150 1.546834 
1 2.735780 3.100215 -1.069023 
****************
 
exDA_0_M062X_results_int_zmat_field_N50.xyz
20
 
6 0.000000 0.000000 0.000000 
6 0.000000 0.000000 1.487017 
6 1.263015 0.000000 -0.407941 
1 -0.914497 0.028231 -0.569891 
8 -0.916207 -0.028570 2.244110 
6 2.135439 -0.055798 0.796880 
1 1.676197 0.008877 -1.403941 
8 1.306387 -0.020325 1.908423 
8 3.309755 -0.162969 0.888330 
6 -0.344090 3.127474 0.219695 
6 0.448312 3.030748 1.300883 
6 0.506611 3.190745 -1.011333 
1 -1.421580 3.204202 0.217923 
6 1.844105 2.978627 0.871432 
1 0.121115 2.996626 2.330523 
1 0.248779 2.433755 -1.758787 
1 0.393171 4.159945 -1.511680 
6 1.895032 3.042963 -0.470058 
1 2.692038 2.905392 1.537530 
1 2.787118 3.049360 -1.079120 
****************
 
exDA_0_M062X_results_int_zmat_field_N75.xyz
20
 
6 0.000000 0.000000 0.000000 
6 0.000000 0.000000 1.485998 
6 1.264592 0.000000 -0.407019 
1 -0.912751 0.044696 -0.571421 
8 -0.919978 -0.030924 2.241933 
6 2.134489 -0.083114 0.797695 
1 1.680162 0.014819 -1.402028 
8 1.301579 -0.037083 1.910319 
8 3.303133 -0.231409 0.894142 
6 -0.282782 3.125123 0.215257 
6 0.506315 3.014824 1.298519 
6 0.571581 3.173715 -1.013506 
1 -1.357692 3.232725 0.212184 
6 1.900467 2.932582 0.872226 
1 0.177474 2.997959 2.328113 
1 0.296730 2.434186 -1.772118 
1 0.486224 4.152044 -1.502360 
6 1.954867 2.992283 -0.470297 
1 2.746954 2.853071 1.539461 
1 2.848630 2.988597 -1.077122 
****************
 
exDA_0_M062X_results_noField_int_zmat_sp.xyz
20
 
6 0.000000 0.000000 0.000000 
6 0.000000 0.000000 1.488703 
6 1.260359 0.000000 -0.410071 
1 -0.917315 -0.005114 -0.566680 
8 -0.908341 -0.025614 2.248869 
6 2.136122 -0.000470 0.793909 
1 1.668687 -0.004802 -1.407971 
8 1.316171 0.014340 1.903904 
8 3.317846 -0.026451 0.874351 
6 -0.443303 3.133648 0.281167 
6 0.390791 3.051916 1.330136 
6 0.357355 3.231915 -0.981456 
1 -1.522596 3.153451 0.318925 
6 1.771995 3.056886 0.847502 
1 0.103122 2.977595 2.369309 
1 0.108109 2.447467 -1.703476 
1 0.175625 4.184626 -1.492020 
6 1.770613 3.141807 -0.492543 
1 2.644825 2.986909 1.481072 
1 2.638245 3.170055 -1.135254 
****************
 
exDA_0_M062X_results_noField_ts_zmat_sp.xyz
20
 
6 0.000000 0.000000 0.000000 
1 0.000000 0.000000 1.086720 
1 1.041330 0.000000 -0.346423 
6 -0.703991 -1.149529 -0.663705 
6 -0.703991 1.149529 -0.663705 
6 -1.140494 0.697536 -1.907487 
6 -1.140494 -0.697536 -1.907487 
1 -0.525203 2.187711 -0.422286 
1 -0.525203 -2.187711 -0.422286 
1 -1.543776 1.323765 -2.690040 
1 -1.543776 -1.323765 -2.690040 
6 -2.478123 -0.692640 0.541828 
6 -3.525748 -1.131312 -0.403258 
6 -2.478123 0.692640 0.541828 
1 -2.165219 -1.348108 1.338082 
8 -4.033730 0.000000 -1.018292 
8 -3.919921 -2.219792 -0.670179 
6 -3.525748 1.131312 -0.403258 
1 -2.165219 1.348108 1.338082 
8 -3.919921 2.219792 -0.670179 
****************
 
exDA_0_M062X_results_ts_zmat_field_N100.xyz
20
 
6 0.000000 0.000000 0.000000 
1 0.000000 0.000000 1.086160 
1 1.036317 0.000000 -0.359429 
6 -0.722626 -1.148959 -0.643546 
6 -0.722626 1.148959 -0.643546 
6 -1.210472 0.696470 -1.870141 
6 -1.210472 -0.696470 -1.870141 
1 -0.523913 2.186730 -0.414681 
1 -0.523913 -2.186730 -0.414681 
1 -1.617906 1.326439 -2.647491 
1 -1.617906 -1.326439 -2.647491 
6 -2.492034 -0.672210 0.574590 
6 -3.623794 -0.949548 -0.323148 
6 -2.401539 0.711970 0.683417 
1 -2.199853 -1.408076 1.305785 
8 -4.096631 0.274191 -0.807125 
8 -4.147094 -1.973075 -0.638650 
6 -3.484192 1.299204 -0.120791 
1 -1.976849 1.272237 1.500273 
8 -3.861198 2.424471 -0.233188 
****************
 
exDA_0_M062X_results_ts_zmat_field_N25.xyz
20
 
6 0.000000 0.000000 0.000000 
1 0.000000 0.000000 1.086594 
1 1.039496 0.000000 -0.350886 
6 -0.710431 -1.149351 -0.656978 
6 -0.710431 1.149351 -0.656978 
6 -1.164573 0.697303 -1.894691 
6 -1.164573 -0.697303 -1.894691 
1 -0.525768 2.187406 -0.419344 
1 -0.525768 -2.187406 -0.419344 
1 -1.571637 1.324444 -2.674507 
1 -1.571637 -1.324444 -2.674507 
6 -2.480171 -0.687285 0.558011 
6 -3.553928 -1.081542 -0.374647 
6 -2.455179 0.698653 0.588237 
1 -2.170052 -1.366063 1.335547 
8 -4.053769 0.076345 -0.953733 
8 -3.983653 -2.153822 -0.655693 
6 -3.515650 1.179768 -0.318500 
1 -2.108429 1.329011 1.390665 
8 -3.905628 2.280267 -0.542674 
****************
 
exDA_0_M062X_results_ts_zmat_field_N50.xyz
20
 
6 0.000000 0.000000 0.000000 
1 0.000000 0.000000 1.086450 
1 1.038093 0.000000 -0.354395 
6 -0.715517 -1.149204 -0.651508 
6 -0.715517 1.149204 -0.651508 
6 -1.183563 0.697054 -1.884453 
6 -1.183563 -0.697054 -1.884453 
1 -0.525664 2.187141 -0.417166 
1 -0.525664 -2.187141 -0.417166 
1 -1.592393 1.325100 -2.662596 
1 -1.592393 -1.325100 -2.662596 
6 -2.483731 -0.681929 0.567711 
6 -3.580046 -1.033522 -0.353131 
6 -2.434585 0.703853 0.626611 
1 -2.178791 -1.382247 1.327970 
8 -4.070650 0.148993 -0.897752 
8 -4.043497 -2.089112 -0.647506 
6 -3.504569 1.224705 -0.243631 
1 -2.057950 1.309425 1.434605 
8 -3.889445 2.335474 -0.427422 
****************
 
exDA_0_M062X_results_ts_zmat_field_N75.xyz
20
 
6 0.000000 0.000000 0.000000 
1 0.000000 0.000000 1.086304 
1 1.037040 0.000000 -0.357221 
6 -0.719542 -1.149074 -0.647058 
6 -0.719542 1.149074 -0.647058 
6 -1.198736 0.696776 -1.876302 
6 -1.198736 -0.696776 -1.876302 
1 -0.525021 2.186914 -0.415634 
1 -0.525021 -2.186914 -0.415634 
1 -1.607635 1.325764 -2.653650 
1 -1.607635 -1.325764 -2.653650 
6 -2.487522 -0.676967 0.573321 
6 -3.602991 -0.990227 -0.335663 
6 -2.416906 0.708193 0.657909 
1 -2.188371 -1.395929 1.318333 
8 -4.084811 0.213832 -0.849022 
8 -4.097330 -2.029746 -0.641046 
6 -3.494242 1.263745 -0.178369 
1 -2.014654 1.290778 1.470454 
8 -3.874982 2.382521 -0.325361 
****************
 
 
 
exDA_0_wB97XD_OptimizedGeometries:
exDA_0_wB97XD_results_int_zmat_field_N100.xyz
20
 
6 0.000000 0.000000 0.000000 
6 0.000000 0.000000 1.481873 
6 1.265299 0.000000 -0.406790 
1 -0.907766 0.061626 -0.577432 
8 -0.922832 -0.031740 2.239117 
6 2.131920 -0.110585 0.794025 
1 1.677317 0.022486 -1.402799 
8 1.296380 -0.056360 1.907756 
8 3.294877 -0.298055 0.894707 
6 -0.215718 3.220413 0.147002 
6 0.583050 3.115022 1.222770 
6 0.624688 3.221219 -1.089814 
1 -1.285923 3.367296 0.153758 
6 1.966036 2.985929 0.784373 
1 0.267059 3.142274 2.256133 
1 0.320979 2.478555 -1.834545 
1 0.563310 4.193176 -1.595038 
6 2.006445 3.012786 -0.559386 
1 2.819996 2.912677 1.442467 
1 2.893628 2.983326 -1.174828 
****************
 
exDA_0_wB97XD_results_int_zmat_field_N25.xyz
20
 
6 0.000000 0.000000 0.000000 
6 0.000000 0.000000 1.485136 
6 1.260324 0.000000 -0.409510 
1 -0.913038 0.013625 -0.572729 
8 -0.911986 -0.021772 2.245532 
6 2.134234 -0.029209 0.791773 
1 1.665048 0.004143 -1.408668 
8 1.310561 -0.007863 1.902386 
8 3.313909 -0.091771 0.878329 
6 -0.419624 3.222945 0.172858 
6 0.406152 3.169343 1.228995 
6 0.390646 3.277636 -1.083680 
1 -1.498616 3.261668 0.201880 
6 1.787984 3.148667 0.758528 
1 0.110259 3.140892 2.268091 
1 0.139183 2.479313 -1.789782 
1 0.223418 4.218800 -1.620348 
6 1.797467 3.190545 -0.582569 
1 2.656604 3.105034 1.399924 
1 2.669876 3.202976 -1.219023 
****************
 
exDA_0_wB97XD_results_int_zmat_field_N50.xyz
20
 
6 0.000000 0.000000 0.000000 
6 0.000000 0.000000 1.484254 
6 1.261690 0.000000 -0.408481 
1 -0.911493 0.030445 -0.574330 
8 -0.915570 -0.023837 2.243385 
6 2.133693 -0.054758 0.793259 
1 1.668865 0.010944 -1.406618 
8 1.305900 -0.023894 1.904590 
8 3.309164 -0.158342 0.884772 
6 -0.344362 3.234394 0.155959 
6 0.469124 3.163763 1.221382 
6 0.480441 3.263173 -1.091647 
1 -1.421527 3.312548 0.173747 
6 1.853814 3.098985 0.765970 
1 0.162640 3.158562 2.257855 
1 0.208960 2.482243 -1.809440 
1 0.354499 4.215140 -1.621087 
6 1.877984 3.130784 -0.575897 
1 2.715355 3.044290 1.415952 
1 2.757385 3.123344 -1.202748 
****************
 
exDA_0_wB97XD_results_int_zmat_field_N75.xyz
20
 
6 0.000000 0.000000 0.000000 
6 0.000000 0.000000 1.483121 
6 1.263378 0.000000 -0.407623 
1 -0.909696 0.046971 -0.575888 
8 -0.919236 -0.026459 2.241240 
6 2.132846 -0.085709 0.793733 
1 1.673021 0.017427 -1.404677 
8 1.301072 -0.042188 1.906230 
8 3.302401 -0.234071 0.889906 
6 -0.274312 3.225643 0.155531 
6 0.531032 3.133152 1.226449 
6 0.559303 3.240964 -1.086122 
1 -1.348286 3.340828 0.167261 
6 1.915395 3.033743 0.780295 
1 0.218824 3.142639 2.261231 
1 0.269862 2.480675 -1.818815 
1 0.468206 4.204503 -1.602061 
6 1.948710 3.065844 -0.562350 
1 2.772517 2.966404 1.434892 
1 2.832450 3.047067 -1.182941 
****************
 
exDA_0_wB97XD_results_noField_int_zmat_sp.xyz
20
 
6 0.000000 0.000000 0.000000 
6 0.000000 0.000000 1.486023 
6 1.259264 0.000000 -0.410167 
1 -0.914230 -0.002873 -0.571286 
8 -0.908060 -0.020867 2.247985 
6 2.134462 -0.000302 0.790807 
1 1.661585 -0.002621 -1.410328 
8 1.315436 0.009709 1.900319 
8 3.317095 -0.021689 0.871736 
6 -0.472687 3.253655 0.190449 
6 0.342575 3.195446 1.253757 
6 0.348810 3.323172 -1.058293 
1 -1.552411 3.271759 0.208502 
6 1.729763 3.195111 0.795996 
1 0.036509 3.143640 2.288917 
1 0.117028 2.514485 -1.759502 
1 0.169428 4.257391 -1.602763 
6 1.752108 3.253026 -0.543721 
1 2.591870 3.142854 1.445572 
1 2.630544 3.270898 -1.171808 
****************
 
exDA_0_wB97XD_results_noField_ts_zmat_sp.xyz
20
 
6 0.000000 0.000000 0.000000 
1 0.000000 0.000000 1.086879 
1 1.043686 0.000000 -0.339810 
6 -0.700819 -1.148422 -0.664070 
6 -0.700819 1.148422 -0.664070 
6 -1.133724 0.696568 -1.907102 
6 -1.133724 -0.696568 -1.907102 
1 -0.517390 2.185934 -0.424471 
1 -0.517390 -2.185934 -0.424471 
1 -1.531557 1.322622 -2.692201 
1 -1.531557 -1.322622 -2.692201 
6 -2.483391 -0.692293 0.552196 
6 -3.555237 -1.130774 -0.362101 
6 -2.483391 0.692293 0.552196 
1 -2.159609 -1.342028 1.348646 
8 -4.083218 0.000000 -0.960540 
8 -3.960600 -2.219220 -0.615543 
6 -3.555237 1.130774 -0.362101 
1 -2.159609 1.342028 1.348646 
8 -3.960600 2.219220 -0.615543 
****************
 
exDA_0_wB97XD_results_ts_zmat_field_N100.xyz
20
 
6 0.000000 0.000000 0.000000 
1 0.000000 0.000000 1.086284 
1 1.039194 0.000000 -0.350866 
6 -0.717156 -1.147874 -0.645981 
6 -0.717156 1.147874 -0.645981 
6 -1.197562 0.695498 -1.873225 
6 -1.197562 -0.695498 -1.873225 
1 -0.515429 2.184907 -0.418087 
1 -0.515429 -2.184907 -0.418087 
1 -1.597916 1.325208 -2.654151 
1 -1.597916 -1.325208 -2.654151 
6 -2.501379 -0.666962 0.580796 
6 -3.651665 -0.946889 -0.288553 
6 -2.407856 0.716901 0.684152 
1 -2.198604 -1.396777 1.313601 
8 -4.140381 0.276297 -0.759737 
8 -4.183294 -1.971521 -0.589221 
6 -3.509759 1.301355 -0.091417 
1 -1.977059 1.272290 1.501015 
8 -3.894162 2.425986 -0.193099 
****************
 
exDA_0_wB97XD_results_ts_zmat_field_N25.xyz
20
 
6 0.000000 0.000000 0.000000 
1 0.000000 0.000000 1.086730 
1 1.042001 0.000000 -0.343713 
6 -0.706714 -1.148238 -0.657844 
6 -0.706714 1.148238 -0.657844 
6 -1.156211 0.696347 -1.895148 
6 -1.156211 -0.696347 -1.895148 
1 -0.517840 2.185601 -0.421849 
1 -0.517840 -2.185601 -0.421849 
1 -1.557488 1.323283 -2.677767 
1 -1.557488 -1.323283 -2.677767 
6 -2.486813 -0.685670 0.566834 
6 -3.583085 -1.079832 -0.335935 
6 -2.460557 0.699568 0.595922 
1 -2.166388 -1.358865 1.344882 
8 -4.101380 0.077756 -0.899023 
8 -4.023444 -2.152120 -0.603518 
6 -3.543627 1.180347 -0.280422 
1 -2.104382 1.324201 1.398540 
8 -3.943412 2.280788 -0.491423 
****************
 
exDA_0_wB97XD_results_ts_zmat_field_N50.xyz
20
 
6 0.000000 0.000000 0.000000 
1 0.000000 0.000000 1.086576 
1 1.040728 0.000000 -0.346749 
6 -0.711199 -1.148099 -0.652926 
6 -0.711199 1.148099 -0.652926 
6 -1.173545 0.696093 -1.885867 
6 -1.173545 -0.696093 -1.885867 
1 -0.517570 2.185327 -0.419996 
1 -0.517570 -2.185327 -0.419996 
1 -1.576092 1.323916 -2.667121 
1 -1.576092 -1.323916 -2.667121 
6 -2.491496 -0.679037 0.575273 
6 -3.608785 -1.031149 -0.316366 
6 -2.440180 0.706171 0.631601 
1 -2.176493 -1.373650 1.336502 
8 -4.116279 0.150986 -0.846298 
8 -4.082385 -2.086941 -0.596755 
6 -3.531289 1.225992 -0.208997 
1 -2.055511 1.306227 1.439777 
8 -3.924986 2.336504 -0.380393 
****************
 
exDA_0_wB97XD_results_ts_zmat_field_N75.xyz
20
 
6 0.000000 0.000000 0.000000 
1 0.000000 0.000000 1.086422 
1 1.039805 0.000000 -0.349098 
6 -0.714601 -1.147980 -0.649038 
6 -0.714601 1.147980 -0.649038 
6 -1.187023 0.695814 -1.878699 
6 -1.187023 -0.695814 -1.878699 
1 -0.516712 2.185095 -0.418781 
1 -0.516712 -2.185095 -0.418781 
1 -1.589112 1.324567 -2.659461 
1 -1.589112 -1.324567 -2.659461 
6 -2.496349 -0.672870 0.579614 
6 -3.631655 -0.986997 -0.300614 
6 -2.422717 0.711844 0.660534 
1 -2.187259 -1.386179 1.325851 
8 -4.129428 0.216896 -0.799839 
8 -4.135623 -2.026872 -0.591853 
6 -3.520130 1.265997 -0.146308 
1 -2.013348 1.288848 1.473368 
8 -3.908683 2.384447 -0.281367 
****************
 
 
 
exPDx_OptimizedGeometries:
exPDx_0_B3LYP_int_zmat_field_N100.xyz
38
 
46 0.000000 0.000000 0.000000 
7 0.000000 0.000000 2.099502 
6 1.826245 0.000000 -1.678991 
8 2.101164 0.176194 -0.450910 
8 0.631275 -0.045216 -2.065559 
8 -1.960727 -0.233995 -0.073910 
6 0.127106 1.405823 2.641973 
6 2.947889 -0.187814 -2.673543 
6 -2.319000 -1.414642 -0.535567 
6 -1.183624 -0.685872 2.685498 
6 1.218869 -0.754064 2.476454 
6 -1.093841 2.277312 2.515773 
6 -3.818682 -1.581878 -0.626378 
8 -1.527311 -2.297920 -0.832556 
1 3.178114 -1.254119 -2.737150 
1 2.635481 0.156110 -3.659170 
1 3.841189 0.341955 -2.341892 
1 0.388644 1.307531 3.701080 
1 0.981622 1.848869 2.127560 
1 1.309474 -0.789509 3.566575 
1 1.145686 -1.769716 2.093871 
1 2.096201 -0.270864 2.051683 
1 -1.095900 -0.698590 3.775249 
1 -2.090329 -0.168277 2.397075 
1 -1.218664 -1.706454 2.312972 
6 -1.407071 2.917889 1.316217 
6 -1.926202 2.473998 3.619666 
1 -4.312843 -0.647973 -0.887525 
1 -4.057008 -2.360538 -1.347515 
1 -4.199471 -1.893315 0.349008 
6 -3.059175 3.273451 3.525116 
6 -2.539797 3.715303 1.218000 
1 -1.694981 1.994684 4.563809 
1 -0.773323 2.771558 0.448334 
6 -3.369867 3.892798 2.320429 
1 -3.700537 3.405452 4.386567 
1 -2.783937 4.192640 0.277129 
1 -4.258683 4.505311 2.242908 
****************
 
exPDx_0_B3LYP_int_zmat_field_N25.xyz
38
 
46 0.000000 0.000000 0.000000 
7 0.000000 0.000000 2.099539 
6 1.811764 0.000000 -1.654131 
8 2.060616 0.106283 -0.406530 
8 0.605490 -0.060456 -2.025269 
8 -1.983826 -0.070122 -0.168190 
6 0.958967 1.046845 2.599096 
6 2.932708 -0.074940 -2.645889 
6 -2.547743 -1.239443 -0.015660 
6 -1.334000 0.163459 2.725676 
6 0.537678 -1.338686 2.464581 
6 0.516283 2.478707 2.430698 
6 -4.001836 -1.258185 -0.444996 
8 -1.985025 -2.234794 0.423059 
1 3.242234 -1.117958 -2.745465 
1 2.599320 0.279873 -3.619360 
1 3.786625 0.502379 -2.294609 
1 1.124032 0.843171 3.662814 
1 1.899087 0.874659 2.076125 
1 0.597657 -1.429317 3.554649 
1 -0.125737 -2.100317 2.062318 
1 1.533454 -1.455685 2.040702 
1 -1.222964 0.197324 3.814095 
1 -1.802113 1.077923 2.377036 
1 -1.950648 -0.687213 2.456576 
6 0.700706 3.151481 1.221503 
6 -0.054062 3.171360 3.499692 
1 -4.043753 -1.355336 -1.532148 
1 -4.507755 -2.110540 0.002692 
1 -4.504266 -0.329655 -0.177315 
6 -0.452848 4.495569 3.361464 
6 0.301099 4.474387 1.079022 
1 -0.188733 2.671695 4.451808 
1 1.160121 2.634164 0.388879 
6 -0.280027 5.148905 2.147191 
1 -0.898406 5.014181 4.200649 
1 0.443624 4.979272 0.131770 
1 -0.594582 6.178775 2.035318 
****************
 
exPDx_0_B3LYP_int_zmat_field_N50.xyz
38
 
46 0.000000 0.000000 0.000000 
7 0.000000 0.000000 2.096880 
6 1.824746 0.000000 -1.651779 
8 2.073863 0.140168 -0.410030 
8 0.624317 -0.070154 -2.034290 
8 -1.975513 -0.140681 -0.155185 
6 0.854610 1.132525 2.598492 
6 2.951022 -0.107559 -2.640183 
6 -2.458385 -1.354296 -0.051909 
6 -1.344238 0.033235 2.725938 
6 0.660561 -1.283725 2.455593 
6 0.264415 2.512320 2.451068 
6 -3.943025 -1.431556 -0.340293 
8 -1.801225 -2.332744 0.279490 
1 3.230921 -1.159286 -2.736197 
1 2.629880 0.252932 -3.616094 
1 3.818353 0.448813 -2.287323 
1 1.050583 0.936155 3.658191 
1 1.801970 1.059871 2.064402 
1 0.726547 -1.374907 3.544919 
1 0.071901 -2.103211 2.050486 
1 1.662965 -1.305475 2.031535 
1 -1.235272 0.072294 3.813818 
1 -1.898287 0.899589 2.381448 
1 -1.877508 -0.871725 2.454822 
6 0.329418 3.199376 1.237603 
6 -0.338290 3.139521 3.542492 
1 -4.216917 -0.783892 -1.171797 
1 -4.223086 -2.461926 -0.546270 
1 -4.495067 -1.090567 0.538466 
6 -0.884368 4.412059 3.423026 
6 -0.217872 4.470217 1.113851 
1 -0.387916 2.627710 4.496312 
1 0.802643 2.730309 0.383710 
6 -0.829258 5.078505 2.204927 
1 -1.357818 4.877177 4.277905 
1 -0.172935 4.984400 0.161767 
1 -1.264297 6.064940 2.106941 
****************
 
exPDx_0_B3LYP_int_zmat_field_N75.xyz
38
 
46 0.000000 0.000000 0.000000 
7 0.000000 0.000000 2.095606 
6 1.834690 0.000000 -1.654223 
8 2.086318 0.184027 -0.420901 
8 0.639924 -0.086751 -2.044838 
8 -1.964272 -0.226925 -0.134677 
6 0.664223 1.252000 2.604119 
6 2.967453 -0.141877 -2.637113 
6 -2.352917 -1.481342 -0.132351 
6 -1.334586 -0.183644 2.724012 
6 0.851688 -1.165767 2.448003 
6 -0.148703 2.515640 2.483163 
6 -3.841071 -1.646483 -0.346514 
8 -1.602203 -2.428768 0.061214 
1 3.250550 -1.195847 -2.690902 
1 2.647471 0.179739 -3.627274 
1 3.831725 0.431512 -2.303135 
1 0.902259 1.077707 3.658993 
1 1.605235 1.339773 2.059671 
1 0.934385 -1.248903 3.536561 
1 0.394587 -2.067555 2.047539 
1 1.843424 -1.034216 2.018721 
1 -1.230838 -0.149926 3.812121 
1 -2.013649 0.594944 2.395616 
1 -1.725362 -1.153544 2.433406 
6 -0.248058 3.199457 1.270262 
6 -0.809357 3.032482 3.598768 
1 -4.233171 -0.892507 -1.026698 
1 -4.048488 -2.647753 -0.717147 
1 -4.351792 -1.525004 0.611565 
6 -1.570675 4.191593 3.504225 
6 -1.010718 4.356291 1.171515 
1 -0.739222 2.520713 4.551337 
1 0.258535 2.810752 0.394461 
6 -1.676590 4.853502 2.287048 
1 -2.089050 4.568185 4.376280 
1 -1.096207 4.865078 0.219236 
1 -2.282807 5.746746 2.208405 
****************
 
exPDx_0_B3LYP_noField_int_zmat_sp.xyz
38
 
46 0.000000 0.000000 0.000000 
7 0.000000 0.000000 2.102213 
6 1.802616 0.000000 -1.654196 
8 2.050103 0.078534 -0.402144 
8 0.590730 -0.046323 -2.015361 
8 -1.989711 -0.017214 -0.184841 
6 1.025007 0.984005 2.600211 
6 2.914958 -0.060435 -2.651347 
6 -2.629053 -1.135303 0.016125 
6 -1.319813 0.251741 2.725026 
6 0.451883 -1.368581 2.472266 
6 0.683306 2.442112 2.421001 
6 -4.061582 -1.094396 -0.485130 
8 -2.159146 -2.133839 0.549091 
1 3.208030 -1.104321 -2.785813 
1 2.582211 0.328697 -3.611663 
1 3.780131 0.491913 -2.288364 
1 1.171324 0.775849 3.666009 
1 1.953600 0.746562 2.082988 
1 0.508460 -1.458012 3.563030 
1 -0.259434 -2.087376 2.073241 
1 1.437856 -1.550058 2.048494 
1 -1.208577 0.281346 3.814195 
1 -1.724727 1.195551 2.374549 
1 -1.989904 -0.557165 2.454867 
6 0.948342 3.099153 1.218127 
6 0.137214 3.175486 3.475540 
1 -4.055814 -1.213571 -1.570703 
1 -4.632175 -1.908268 -0.043263 
1 -4.526489 -0.134237 -0.263286 
6 -0.159775 4.525169 3.328371 
6 0.650814 4.447796 1.066801 
1 -0.053582 2.688148 4.424623 
1 1.397594 2.551140 0.400261 
6 0.092511 5.163570 2.119936 
1 -0.583115 5.077408 4.157837 
1 0.860593 4.941245 0.126286 
1 -0.137098 6.215011 2.002013 
****************
 
exPDx_0_B3LYP_noField_ts_zmat_sp.xyz
38
 
46 0.000000 0.000000 0.000000 
6 0.000000 0.000000 2.155067 
7 2.089580 0.000000 0.240533 
8 -2.022192 0.232168 -0.228905 
8 0.165814 -0.373188 -1.996594 
1 -0.734795 0.980822 1.579729 
6 1.344339 0.108908 2.564297 
6 -0.894059 -0.661062 3.005023 
6 2.308704 0.668077 1.562007 
6 -2.478674 1.200827 0.452343 
6 0.007672 0.651984 -2.787844 
6 2.599067 -1.390059 0.251911 
6 2.770328 0.766051 -0.828522 
6 1.754822 -0.390349 3.793481 
6 -0.484316 -1.157151 4.237364 
6 -3.863432 1.688112 0.119642 
8 -1.831339 1.775799 1.370961 
6 -0.125830 0.263196 -4.251533 
8 -0.039144 1.820671 -2.427345 
1 -1.931396 -0.759344 2.710500 
1 3.352117 0.541196 1.870300 
1 2.129340 1.733826 1.407185 
1 3.837453 0.855584 -0.596707 
1 2.645182 0.243010 -1.771528 
1 2.320270 1.751306 -0.916864 
1 3.688924 -1.390640 0.369608 
1 2.148541 -1.943982 1.071336 
1 2.336111 -1.866503 -0.689742 
6 0.837339 -1.008708 4.639022 
1 -3.766821 2.477356 -0.629361 
1 -4.461020 0.885373 -0.306249 
1 -4.342257 2.108131 1.001452 
1 -1.139668 -0.105078 -4.423134 
1 0.046336 1.130847 -4.884798 
1 0.562004 -0.541816 -4.509966 
1 2.794670 -0.314002 4.089909 
1 -1.196348 -1.653778 4.884496 
1 1.160187 -1.388606 5.600132 
****************
 
exPDx_0_B3LYP_ts_zmat_field_N100.xyz
38
 
46 0.000000 0.000000 0.000000 
6 0.000000 0.000000 2.135405 
7 2.071777 0.000000 0.195803 
8 -2.074475 0.167733 -0.136019 
8 0.137545 -0.145187 -2.027246 
1 -0.793099 1.045948 1.585162 
6 1.352270 0.083689 2.537069 
6 -0.891742 -0.657046 2.993117 
6 2.331100 0.621222 1.532715 
6 -2.481711 1.187039 0.463735 
6 -0.403116 0.784594 -2.757185 
6 2.564426 -1.406852 0.155834 
6 2.757187 0.777468 -0.866155 
6 1.767086 -0.429127 3.760342 
6 -0.479793 -1.162234 4.220976 
6 -3.827120 1.740349 0.064549 
8 -1.824470 1.799939 1.367591 
6 -0.292734 0.497304 -4.245445 
8 -0.941068 1.809011 -2.337319 
1 -1.927657 -0.769662 2.693589 
1 3.369189 0.437954 1.824454 
1 2.202054 1.698801 1.409908 
1 3.832817 0.798534 -0.669766 
1 2.573277 0.304402 -1.825233 
1 2.364752 1.791821 -0.885845 
1 3.653315 -1.421473 0.255952 
1 2.118972 -1.981213 0.963385 
1 2.287888 -1.850027 -0.797561 
6 0.848749 -1.038888 4.610399 
1 -3.665153 2.325866 -0.843524 
1 -4.509444 0.926467 -0.176813 
1 -4.238118 2.379875 0.844784 
1 -0.656443 -0.506203 -4.467000 
1 -0.852060 1.237772 -4.813785 
1 0.755022 0.527333 -4.549693 
1 2.813863 -0.394685 4.037789 
1 -1.185359 -1.678196 4.861396 
1 1.183911 -1.454913 5.552050 
****************
 
exPDx_0_B3LYP_ts_zmat_field_N25.xyz
38
 
46 0.000000 0.000000 0.000000 
6 0.000000 0.000000 2.150032 
7 2.083522 0.000000 0.229076 
8 -2.034538 0.221333 -0.212061 
8 0.167655 -0.327647 -2.002827 
1 -0.751514 0.996677 1.580658 
6 1.346308 0.102456 2.557457 
6 -0.892779 -0.661336 3.001577 
6 2.314078 0.656305 1.554569 
6 -2.480055 1.197905 0.455542 
6 -0.101253 0.686521 -2.777490 
6 2.592242 -1.392894 0.225023 
6 2.759782 0.772404 -0.839351 
6 1.758230 -0.400613 3.784834 
6 -0.482153 -1.160756 4.232268 
6 -3.858254 1.700299 0.114351 
8 -1.830351 1.778788 1.373135 
6 -0.171866 0.309253 -4.248340 
8 -0.287515 1.836027 -2.397756 
1 -1.929749 -0.763523 2.705959 
1 3.356522 0.515005 1.858173 
1 2.147200 1.725322 1.408028 
1 3.829924 0.848160 -0.619875 
1 2.617547 0.262573 -1.786943 
1 2.321113 1.764863 -0.906135 
1 3.682005 -1.394523 0.335629 
1 2.146232 -1.953564 1.042190 
1 2.324352 -1.860903 -0.719275 
6 0.841019 -1.017905 4.631187 
1 -3.750510 2.443491 -0.678913 
1 -4.476630 0.888753 -0.263431 
1 -4.319087 2.175437 0.977761 
1 -1.094218 -0.247580 -4.426855 
1 -0.169246 1.205923 -4.864081 
1 0.657266 -0.342193 -4.524554 
1 2.799994 -0.334535 4.076354 
1 -1.192199 -1.663349 4.877263 
1 1.167351 -1.407455 5.587203 
****************
 
exPDx_0_B3LYP_ts_zmat_field_N50.xyz
38
 
46 0.000000 0.000000 0.000000 
6 0.000000 0.000000 2.145188 
7 2.079077 0.000000 0.218027 
8 -2.047853 0.201815 -0.187992 
8 0.164391 -0.271675 -2.010488 
1 -0.766235 1.012288 1.581588 
6 1.348275 0.095791 2.550820 
6 -0.892185 -0.660643 2.998447 
6 2.320008 0.644073 1.547658 
6 -2.482039 1.190723 0.459694 
6 -0.219895 0.714641 -2.771050 
6 2.583003 -1.397306 0.200456 
6 2.756927 0.775330 -0.848202 
6 1.761132 -0.410898 3.776673 
6 -0.481137 -1.162829 4.227845 
6 -3.852923 1.706203 0.105263 
8 -1.829344 1.783125 1.372024 
6 -0.222187 0.354467 -4.247763 
8 -0.550564 1.827895 -2.377467 
1 -1.928776 -0.766362 2.701519 
1 3.361072 0.488147 1.847272 
1 2.166145 1.716258 1.409476 
1 3.829850 0.830843 -0.639211 
1 2.596525 0.280353 -1.800588 
1 2.335666 1.776767 -0.894718 
1 3.672460 -1.402995 0.306786 
1 2.137918 -1.963332 1.014295 
1 2.311462 -1.856345 -0.747047 
6 0.843676 -1.026249 4.623946 
1 -3.733473 2.394601 -0.734416 
1 -4.492513 0.887217 -0.218429 
1 -4.294746 2.241458 0.943438 
1 -0.980674 -0.408426 -4.433165 
1 -0.435051 1.236536 -4.847495 
1 0.737584 -0.072404 -4.540322 
1 2.804673 -0.355470 4.063496 
1 -1.189605 -1.670538 4.870890 
1 1.173069 -1.425130 5.575023 
****************
 
exPDx_0_B3LYP_ts_zmat_field_N75.xyz
38
 
46 0.000000 0.000000 0.000000 
6 0.000000 0.000000 2.140294 
7 2.075357 0.000000 0.206962 
8 -2.061438 0.179817 -0.160095 
8 0.154967 -0.210669 -2.018562 
1 -0.780083 1.028440 1.582726 
6 1.350239 0.089665 2.544040 
6 -0.891846 -0.659208 2.995611 
6 2.325789 0.632349 1.540401 
6 -2.483651 1.183598 0.463569 
6 -0.325627 0.739868 -2.767452 
6 2.572905 -1.402356 0.177852 
6 2.757600 0.776126 -0.856868 
6 1.764013 -0.420089 3.768621 
6 -0.480399 -1.163099 4.224157 
6 -3.844955 1.713280 0.090387 
8 -1.828066 1.789322 1.369312 
6 -0.258820 0.408530 -4.249312 
8 -0.782070 1.806487 -2.364472 
1 -1.928025 -0.768625 2.697278 
1 3.365334 0.462302 1.836198 
1 2.184725 1.707402 1.410092 
1 3.832420 0.811063 -0.655815 
1 2.582035 0.294288 -1.813205 
1 2.353945 1.785634 -0.887189 
1 3.661986 -1.413164 0.281476 
1 2.127007 -1.972625 0.988152 
1 2.298857 -1.852914 -0.772882 
6 0.846170 -1.032851 4.617167 
1 -3.709862 2.345069 -0.790492 
1 -4.505483 0.891987 -0.182782 
1 -4.269269 2.306324 0.898785 
1 -0.787319 -0.524864 -4.447387 
1 -0.692784 1.216723 -4.834047 
1 0.778101 0.255609 -4.552353 
1 2.809208 -0.375126 4.050793 
1 -1.187373 -1.675242 4.865688 
1 1.178476 -1.440399 5.563526 
****************
 
 
 
exPDx_0_B3LYPD3_OptimizedGeometries:
exPDx_0_B3LYPD3_results_int_zmat_field_N100.xyz
38
 
46 0.000000 0.000000 0.000000 
7 0.000000 0.000000 2.091457 
6 1.867066 0.000000 -1.629314 
8 2.095475 0.224759 -0.397563 
8 0.688390 -0.106299 -2.051986 
8 -1.945722 -0.284195 -0.125746 
6 0.778125 1.187328 2.584986 
6 3.026323 -0.171355 -2.580417 
6 -2.313271 -1.539956 0.026152 
6 -1.353959 -0.039202 2.711834 
6 0.727180 -1.242960 2.467204 
6 0.129453 2.520902 2.322029 
6 -3.796706 -1.751962 -0.145309 
8 -1.538170 -2.439126 0.325284 
1 3.285893 -1.232026 -2.616996 
1 2.737357 0.146867 -3.581509 
1 3.891963 0.388509 -2.225855 
1 0.922090 1.049882 3.662321 
1 1.755705 1.136642 2.104507 
1 0.786253 -1.320973 3.557670 
1 0.186294 -2.096221 2.064814 
1 1.733291 -1.213134 2.050381 
1 -1.257753 0.044330 3.797452 
1 -1.965106 0.770147 2.329026 
1 -1.819837 -0.988160 2.471141 
6 0.357743 3.195219 1.121539 
6 -0.722779 3.096230 3.264994 
1 -4.215853 -1.076737 -0.888616 
1 -3.990330 -2.789576 -0.406741 
1 -4.290238 -1.543914 0.807174 
6 -1.359934 4.303879 3.005603 
6 -0.276124 4.403718 0.859935 
1 -0.908996 2.589150 4.203670 
1 1.019243 2.756459 0.383739 
6 -1.141752 4.957139 1.797909 
1 -2.037558 4.722764 3.737919 
1 -0.111869 4.904519 -0.086884 
1 -1.656037 5.886138 1.587354 
****************
 
exPDx_0_B3LYPD3_results_int_zmat_field_N25.xyz
38
 
46 0.000000 0.000000 0.000000 
7 0.000000 0.000000 2.094076 
6 1.821532 0.000000 -1.637716 
8 2.058947 0.090959 -0.385399 
8 0.619826 -0.046668 -2.022747 
8 -1.980425 -0.043688 -0.158235 
6 1.004691 1.010168 2.578949 
6 2.950736 -0.075929 -2.618369 
6 -2.581212 -1.183124 0.063255 
6 -1.328782 0.240650 2.708688 
6 0.471506 -1.357137 2.485304 
6 0.651476 2.448587 2.303520 
6 -4.047193 -1.153466 -0.318280 
8 -2.048794 -2.173785 0.547932 
1 3.234513 -1.123858 -2.739555 
1 2.633894 0.309656 -3.585603 
1 3.813422 0.472467 -2.243115 
1 1.116509 0.856663 3.658104 
1 1.951556 0.756796 2.104159 
1 0.524964 -1.429711 3.577106 
1 -0.227147 -2.092687 2.094961 
1 1.461582 -1.529948 2.066572 
1 -1.219474 0.311072 3.795361 
1 -1.757621 1.158748 2.321596 
1 -1.978156 -0.593375 2.467949 
6 1.045774 3.059959 1.112416 
6 -0.062344 3.198482 3.238471 
1 -4.146546 -0.922194 -1.379525 
1 -4.505607 -2.114795 -0.100835 
1 -4.557358 -0.363448 0.234927 
6 -0.400682 4.521495 2.981291 
6 0.709200 4.382539 0.852321 
1 -0.361522 2.743167 4.174783 
1 1.618119 2.493046 0.389553 
6 -0.019724 5.114776 1.783077 
1 -0.962272 5.086263 3.714330 
1 1.013533 4.840729 -0.080413 
1 -0.288039 6.143419 1.577965 
****************
 
exPDx_0_B3LYPD3_results_int_zmat_field_N50.xyz
38
 
46 0.000000 0.000000 0.000000 
7 0.000000 0.000000 2.092629 
6 1.833021 0.000000 -1.636943 
8 2.070946 0.124409 -0.389318 
8 0.637423 -0.060373 -2.032321 
8 -1.972938 -0.100818 -0.149059 
6 0.955884 1.053965 2.579630 
6 2.969015 -0.100693 -2.612976 
6 -2.512221 -1.277539 0.056391 
6 -1.340450 0.177459 2.707896 
6 0.530910 -1.335914 2.481678 
6 0.536831 2.473933 2.301124 
6 -3.997217 -1.303876 -0.230932 
8 -1.904964 -2.253044 0.478475 
1 3.237598 -1.153864 -2.723005 
1 2.661159 0.279475 -3.585593 
1 3.836911 0.440543 -2.238589 
1 1.071498 0.906554 3.659135 
1 1.914614 0.843331 2.107063 
1 0.584054 -1.408995 3.573166 
1 -0.133450 -2.101112 2.088264 
1 1.528512 -1.463394 2.064106 
1 -1.234897 0.252322 3.794147 
1 -1.814007 1.072548 2.319611 
1 -1.949142 -0.687210 2.468873 
6 0.899680 3.098430 1.106772 
6 -0.215377 3.190501 3.232039 
1 -4.226258 -0.762871 -1.147996 
1 -4.340832 -2.333351 -0.293830 
1 -4.524074 -0.805068 0.585564 
6 -0.622496 4.492629 2.967604 
6 0.494814 4.400344 0.839714 
1 -0.495161 2.724553 4.168939 
1 1.495910 2.555223 0.384467 
6 -0.272323 5.098387 1.766297 
1 -1.217914 5.028718 3.695227 
1 0.770333 4.867278 -0.097956 
1 -0.599366 6.108425 1.554034 
****************
 
exPDx_0_B3LYPD3_results_int_zmat_field_N75.xyz
38
 
46 0.000000 0.000000 0.000000 
7 0.000000 0.000000 2.091776 
6 1.848521 0.000000 -1.633773 
8 2.081616 0.172921 -0.392536 
8 0.661415 -0.083428 -2.043116 
8 -1.961791 -0.188660 -0.138062 
6 0.879525 1.116399 2.581193 
6 2.997627 -0.131037 -2.596788 
6 -2.417217 -1.408028 0.042239 
6 -1.351173 0.082367 2.708709 
6 0.619010 -1.298452 2.476448 
6 0.360687 2.502737 2.301991 
6 -3.905968 -1.525667 -0.183976 
8 -1.723938 -2.349984 0.403265 
1 3.244515 -1.190583 -2.696406 
1 2.708360 0.247028 -3.576450 
1 3.871153 0.397048 -2.215929 
1 1.003494 0.976533 3.660717 
1 1.851375 0.973167 2.109184 
1 0.673992 -1.372544 3.567552 
1 0.007848 -2.105284 2.079553 
1 1.623479 -1.357097 2.059437 
1 -1.250277 0.161891 3.794630 
1 -1.887548 0.941481 2.321555 
1 -1.898098 -0.822672 2.469799 
6 0.673426 3.147727 1.104343 
6 -0.443804 3.163062 3.230828 
1 -4.233702 -0.893125 -1.007024 
1 -4.167838 -2.565425 -0.364311 
1 -4.424250 -1.190833 0.717615 
6 -0.951279 4.428386 2.960859 
6 0.168850 4.413284 0.832080 
1 -0.690282 2.680142 4.168389 
1 1.303750 2.645435 0.380669 
6 -0.649858 5.053768 1.756389 
1 -1.590247 4.917410 3.684494 
1 0.401770 4.894165 -0.110402 
1 -1.059442 6.031977 1.538571 
****************
 
exPDx_0_B3LYPD3_results_noField_int_zmat_sp.xyz
38
 
46 0.000000 0.000000 0.000000 
7 0.000000 0.000000 2.096094 
6 1.812331 0.000000 -1.638004 
8 2.047486 0.058723 -0.381486 
8 0.605396 -0.034600 -2.014061 
8 -1.986730 0.009651 -0.169428 
6 1.055226 0.959340 2.580981 
6 2.937060 -0.049929 -2.620424 
6 -2.649570 -1.085701 0.072455 
6 -1.313664 0.309495 2.708314 
6 0.403750 -1.377692 2.489432 
6 0.773559 2.415077 2.313575 
6 -4.093762 -1.005777 -0.386381 
8 -2.196135 -2.084297 0.619574 
1 3.248043 -1.090275 -2.740360 
1 2.609363 0.327240 -3.587029 
1 3.787757 0.518749 -2.248258 
1 1.162713 0.795961 3.659230 
1 1.987180 0.661965 2.102809 
1 0.455269 -1.450729 3.581655 
1 -0.330783 -2.078252 2.100595 
1 1.383987 -1.599910 2.071242 
1 -1.202256 0.374225 3.795668 
1 -1.691006 1.250712 2.322602 
1 -2.005922 -0.488401 2.464616 
6 1.198948 3.013915 1.126871 
6 0.103941 3.195732 3.256220 
1 -4.120171 -0.970383 -1.476858 
1 -4.643371 -1.875995 -0.035458 
1 -4.556939 -0.089094 -0.019892 
6 -0.160351 4.537637 3.010864 
6 0.936101 4.355329 0.878399 
1 -0.214142 2.750278 4.191271 
1 1.742900 2.424490 0.400666 
6 0.251145 5.119162 1.816870 
1 -0.683217 5.128645 3.752091 
1 1.269068 4.804775 -0.048496 
1 0.046062 6.164299 1.622631 
****************
 
exPDx_0_B3LYPD3_results_noField_ts_zmat_sp.xyz
38
 
46 0.000000 0.000000 0.000000 
6 0.000000 0.000000 2.145086 
7 2.084427 0.000000 0.238779 
8 -2.018631 0.239944 -0.228743 
8 0.175279 -0.337985 -1.999195 
1 -0.734801 0.990980 1.580109 
6 1.342582 0.111994 2.557780 
6 -0.896322 -0.669839 2.984311 
6 2.301884 0.679006 1.555626 
6 -2.477727 1.203915 0.457166 
6 0.079053 0.718089 -2.757486 
6 2.592835 -1.390693 0.267383 
6 2.763527 0.756452 -0.839121 
6 1.753628 -0.403750 3.778568 
6 -0.486774 -1.180954 4.210352 
6 -3.861150 1.689724 0.120665 
8 -1.836600 1.778033 1.381076 
6 -0.033523 0.379926 -4.234232 
8 0.077412 1.876428 -2.359628 
1 -1.931459 -0.763133 2.680716 
1 3.347256 0.562874 1.861334 
1 2.110675 1.742109 1.397640 
1 3.827658 0.862257 -0.601550 
1 2.649341 0.214987 -1.773218 
1 2.298000 1.732093 -0.951107 
1 3.682463 -1.390382 0.386522 
1 2.141182 -1.932940 1.094322 
1 2.329679 -1.878625 -0.668455 
6 0.835436 -1.036396 4.613582 
1 -3.759787 2.474381 -0.632386 
1 -4.456869 0.884289 -0.302743 
1 -4.340119 2.114484 0.999998 
1 -1.028655 -0.026696 -4.425191 
1 0.111200 1.275232 -4.834643 
1 0.690079 -0.387365 -4.510898 
1 2.793330 -0.330676 4.075873 
1 -1.197480 -1.687371 4.851262 
1 1.158286 -1.430436 5.568963 
****************
 
exPDx_0_B3LYPD3_results_ts_zmat_field_N100.xyz
38
 
46 0.000000 0.000000 0.000000 
6 0.000000 0.000000 2.123306 
7 2.068402 0.000000 0.194893 
8 -2.060824 0.208673 -0.141994 
8 0.129138 -0.065390 -2.034308 
1 -0.776125 1.072510 1.587479 
6 1.350682 0.072998 2.530911 
6 -0.901171 -0.670152 2.959401 
6 2.326835 0.623636 1.531670 
6 -2.440098 1.255057 0.430774 
6 -0.383731 0.918004 -2.705227 
6 2.561746 -1.408104 0.165049 
6 2.745139 0.774087 -0.873362 
6 1.760477 -0.475406 3.738581 
6 -0.494828 -1.209146 4.174663 
6 -3.734625 1.865348 -0.038563 
8 -1.790309 1.851946 1.351072 
6 -0.304391 0.699184 -4.206977 
8 -0.881557 1.941246 -2.229772 
1 -1.933783 -0.769904 2.645089 
1 3.367073 0.447735 1.820668 
1 2.185640 1.700084 1.411980 
1 3.821157 0.806095 -0.679571 
1 2.560510 0.293384 -1.828789 
1 2.341047 1.784031 -0.901547 
1 3.650609 -1.422293 0.266051 
1 2.116683 -1.974618 0.978572 
1 2.284210 -1.860720 -0.783760 
6 0.834807 -1.104769 4.567881 
1 -3.492921 2.399699 -0.960696 
1 -4.451422 1.081440 -0.278537 
1 -4.137738 2.557888 0.699201 
1 -0.799563 -0.235933 -4.471020 
1 -0.763647 1.532313 -4.735724 
1 0.738487 0.599579 -4.511572 
1 2.807116 -0.458451 4.017919 
1 -1.202459 -1.740462 4.799336 
1 1.165176 -1.552894 5.496299 
****************
 
exPDx_0_B3LYPD3_results_ts_zmat_field_N25.xyz
38
 
46 0.000000 0.000000 0.000000 
6 0.000000 0.000000 2.139466 
7 2.078801 0.000000 0.228796 
8 -2.028424 0.241451 -0.218038 
8 0.173941 -0.290130 -2.006348 
1 -0.750871 1.010208 1.581334 
6 1.344051 0.106111 2.551705 
6 -0.895777 -0.671050 2.978768 
6 2.306491 0.668686 1.549296 
6 -2.475297 1.212200 0.456831 
6 0.005456 0.770669 -2.742719 
6 2.588599 -1.392934 0.243736 
6 2.751166 0.763425 -0.849212 
6 1.755604 -0.414177 3.770559 
6 -0.486285 -1.186267 4.203176 
6 -3.850584 1.717103 0.111206 
8 -1.831900 1.788021 1.382576 
6 -0.048909 0.455942 -4.227811 
8 -0.096668 1.917542 -2.320839 
1 -1.930075 -0.769280 2.672823 
1 3.351174 0.539675 1.850733 
1 2.126039 1.734804 1.398441 
1 3.817113 0.864319 -0.620215 
1 2.627893 0.229956 -1.786556 
1 2.288889 1.742684 -0.946130 
1 3.678264 -1.392097 0.355064 
1 2.142895 -1.941204 1.069774 
1 2.320480 -1.874766 -0.693651 
6 0.836999 -1.047015 4.604888 
1 -3.735644 2.459743 -0.681469 
1 -4.467453 0.905875 -0.269528 
1 -4.312869 2.192628 0.973492 
1 -0.954842 -0.115392 -4.438341 
1 -0.053213 1.377086 -4.806074 
1 0.798661 -0.166866 -4.516002 
1 2.797010 -0.351754 4.063793 
1 -1.195143 -1.700103 4.840387 
1 1.162503 -1.452053 5.554679 
****************
 
exPDx_0_B3LYPD3_results_ts_zmat_field_N50.xyz
38
 
46 0.000000 0.000000 0.000000 
6 0.000000 0.000000 2.133987 
7 2.074761 0.000000 0.216832 
8 -2.038744 0.230674 -0.196386 
8 0.169058 -0.229667 -2.014169 
1 -0.759612 1.031465 1.580782 
6 1.346482 0.091555 2.544895 
6 -0.898969 -0.668669 2.972240 
6 2.315039 0.649475 1.544654 
6 -2.465758 1.223721 0.449751 
6 -0.148623 0.806690 -2.733889 
6 2.580169 -1.397504 0.210178 
6 2.744234 0.771897 -0.856992 
6 1.756194 -0.439311 3.760006 
6 -0.491817 -1.193231 4.193516 
6 -3.822847 1.757619 0.074925 
8 -1.818482 1.807777 1.371874 
6 -0.138714 0.510670 -4.223945 
8 -0.424889 1.920518 -2.297562 
1 -1.932995 -0.765065 2.663756 
1 3.358065 0.501270 1.841546 
1 2.150479 1.720112 1.407191 
1 3.815672 0.845747 -0.645880 
1 2.591784 0.262898 -1.803455 
1 2.304887 1.764901 -0.919565 
1 3.669778 -1.401408 0.315248 
1 2.137102 -1.954990 1.031306 
1 2.306391 -1.866241 -0.732056 
6 0.833832 -1.068884 4.592644 
1 -3.679351 2.423567 -0.778934 
1 -4.473892 0.943192 -0.237084 
1 -4.260376 2.318655 0.898126 
1 -0.887373 -0.251033 -4.447460 
1 -0.349201 1.416466 -4.788239 
1 0.828985 0.103435 -4.519758 
1 2.799661 -0.394590 4.048670 
1 -1.201550 -1.711414 4.826398 
1 1.160144 -1.489396 5.535350 
****************
 
exPDx_0_B3LYPD3_results_ts_zmat_field_N75.xyz
38
 
46 0.000000 0.000000 0.000000 
6 0.000000 0.000000 2.128783 
7 2.071628 0.000000 0.206131 
8 -2.049964 0.215161 -0.168673 
8 0.153504 -0.149957 -2.024331 
1 -0.768224 1.051451 1.582659 
6 1.348497 0.081975 2.538304 
6 -0.900344 -0.668781 2.966097 
6 2.321399 0.635767 1.538811 
6 -2.455616 1.233985 0.442192 
6 -0.281263 0.856417 -2.721475 
6 2.570493 -1.402975 0.186938 
6 2.744984 0.773292 -0.864455 
6 1.757833 -0.457154 3.750105 
6 -0.494034 -1.200197 4.184699 
6 -3.787916 1.800326 0.027082 
8 -1.805945 1.827712 1.360560 
6 -0.226126 0.595512 -4.217336 
8 -0.691344 1.923329 -2.266983 
1 -1.933631 -0.766848 2.654595 
1 3.362931 0.472812 1.831922 
1 2.169345 1.709583 1.410734 
1 3.819412 0.823118 -0.663720 
1 2.572879 0.281002 -1.816323 
1 2.326228 1.776535 -0.906348 
1 3.659665 -1.412554 0.290211 
1 2.126023 -1.965396 1.003765 
1 2.294775 -1.862846 -0.758984 
6 0.833511 -1.085924 4.581227 
1 -3.604443 2.398556 -0.868441 
1 -4.470251 0.994662 -0.238530 
1 -4.207327 2.430983 0.808914 
1 -0.824459 -0.283883 -4.459232 
1 -0.592367 1.461557 -4.764725 
1 0.798681 0.373987 -4.518758 
1 2.802920 -0.426501 4.034333 
1 -1.202992 -1.724557 4.813536 
1 1.161613 -1.519933 5.517137 
****************
 
 
 
exPDx_0_M062X_OptimizedGeometries:
exPDx_0_M062X_results_int_zmat_field_N100.xyz
38
 
46 0.000000 0.000000 0.000000 
7 0.000000 0.000000 2.088833 
6 1.877950 0.000000 -1.621624 
8 2.109186 0.206853 -0.390680 
8 0.707600 -0.069743 -2.056821 
8 -1.944113 -0.259728 -0.111777 
6 0.751720 1.192963 2.561080 
6 3.037307 -0.198301 -2.565587 
6 -2.264698 -1.519814 0.055194 
6 -1.341818 -0.058518 2.712497 
6 0.750268 -1.218361 2.465509 
6 0.086453 2.501818 2.229774 
6 -3.735602 -1.802739 -0.072860 
8 -1.438901 -2.375290 0.335200 
1 3.293299 -1.258917 -2.561860 
1 2.746500 0.085829 -3.574427 
1 3.900505 0.370602 -2.224257 
1 0.873036 1.096884 3.646190 
1 1.738543 1.142655 2.096688 
1 0.830342 -1.278877 3.555384 
1 0.215516 -2.084940 2.082101 
1 1.746475 -1.172740 2.025449 
1 -1.237697 0.030503 3.798060 
1 -1.970177 0.738636 2.327317 
1 -1.791182 -1.019265 2.478610 
6 0.330649 3.122397 1.007160 
6 -0.794739 3.099466 3.126337 
1 -4.162156 -1.259271 -0.912898 
1 -3.899404 -2.871301 -0.173568 
1 -4.237367 -1.453191 0.831624 
6 -1.443881 4.281631 2.799669 
6 -0.315402 4.305484 0.678542 
1 -0.992432 2.627244 4.081700 
1 1.021397 2.661877 0.308010 
6 -1.208043 4.883342 1.571510 
1 -2.146254 4.719849 3.496206 
1 -0.138980 4.766272 -0.285491 
1 -1.733007 5.792332 1.308069 
****************
 
exPDx_0_M062X_results_int_zmat_field_N25.xyz
38
 
46 0.000000 0.000000 0.000000 
7 0.000000 0.000000 2.088404 
6 1.842987 0.000000 -1.618386 
8 2.070055 0.091867 -0.367807 
8 0.655801 -0.034362 -2.026883 
8 -1.982809 -0.067195 -0.137583 
6 0.929655 1.069031 2.550432 
6 2.988684 -0.093264 -2.578907 
6 -2.493382 -1.241572 0.082568 
6 -1.328675 0.151938 2.710932 
6 0.565521 -1.312057 2.473158 
6 0.463038 2.466019 2.240887 
6 -3.974829 -1.321929 -0.198707 
8 -1.857702 -2.194381 0.509733 
1 3.294828 -1.138691 -2.639797 
1 2.676444 0.238419 -3.565644 
1 3.830537 0.490219 -2.213004 
1 1.054495 0.948503 3.632766 
1 1.889715 0.876817 2.069581 
1 0.647895 -1.371238 3.563405 
1 -0.092551 -2.094043 2.100525 
1 1.554993 -1.416589 2.029150 
1 -1.209816 0.234001 3.796532 
1 -1.823664 1.037201 2.322443 
1 -1.919813 -0.729230 2.479523 
6 0.770403 3.056704 1.017874 
6 -0.275890 3.189555 3.172253 
1 -4.184785 -0.938584 -1.195786 
1 -4.315486 -2.348375 -0.102317 
1 -4.505999 -0.689108 0.513502 
6 -0.722188 4.470344 2.881507 
6 0.324495 4.337040 0.723745 
1 -0.507684 2.744272 4.133074 
1 1.368493 2.507957 0.298878 
6 -0.426346 5.043894 1.652825 
1 -1.302259 5.018083 3.612483 
1 0.562101 4.782442 -0.233535 
1 -0.779434 6.040390 1.421517 
****************
 
exPDx_0_M062X_results_int_zmat_field_N50.xyz
38
 
46 0.000000 0.000000 0.000000 
7 0.000000 0.000000 2.087931 
6 1.854817 0.000000 -1.618109 
8 2.082634 0.128745 -0.372580 
8 0.673398 -0.046502 -2.036319 
8 -1.971996 -0.127052 -0.129171 
6 0.873586 1.112803 2.552298 
6 3.005800 -0.124615 -2.573691 
6 -2.419061 -1.334236 0.074280 
6 -1.335783 0.082659 2.712304 
6 0.628890 -1.284206 2.469206 
6 0.339329 2.483751 2.235533 
6 -3.903521 -1.481269 -0.144231 
8 -1.714290 -2.259852 0.448092 
1 3.287770 -1.177278 -2.626130 
1 2.704087 0.205367 -3.564582 
1 3.858050 0.444150 -2.208226 
1 0.999225 1.000987 3.635438 
1 1.844010 0.966732 2.075417 
1 0.710331 -1.344171 3.559274 
1 0.010992 -2.096406 2.092198 
1 1.623053 -1.338128 2.026346 
1 -1.220742 0.166484 3.797815 
1 -1.876937 0.941161 2.325815 
1 -1.881514 -0.827109 2.480263 
6 0.622617 3.083271 1.010943 
6 -0.446680 3.169783 3.156585 
1 -4.200408 -0.996072 -1.071799 
1 -4.173954 -2.532769 -0.152031 
1 -4.428378 -0.980452 0.670991 
6 -0.963734 4.420907 2.853510 
6 0.106583 4.334099 0.704782 
1 -0.665117 2.716599 4.116730 
1 1.251247 2.561096 0.297781 
6 -0.691480 5.002390 1.623152 
1 -1.585331 4.935850 3.573971 
1 0.320601 4.783890 -0.256242 
1 -1.105347 5.972510 1.380664 
****************
 
exPDx_0_M062X_results_int_zmat_field_N75.xyz
38
 
46 0.000000 0.000000 0.000000 
7 0.000000 0.000000 2.087925 
6 1.866690 0.000000 -1.618764 
8 2.094464 0.168211 -0.379441 
8 0.691526 -0.058107 -2.047152 
8 -1.959177 -0.191475 -0.121021 
6 0.813573 1.154511 2.556028 
6 3.024796 -0.161566 -2.565447 
6 -2.343862 -1.426979 0.063608 
6 -1.340396 0.011327 2.712296 
6 0.691383 -1.252501 2.466272 
6 0.212341 2.495793 2.232365 
6 -3.824263 -1.641465 -0.105885 
8 -1.577093 -2.320483 0.389533 
1 3.287409 -1.220068 -2.596811 
1 2.734713 0.154537 -3.564668 
1 3.884114 0.399878 -2.204337 
1 0.937761 1.050705 3.640122 
1 1.793153 1.056323 2.084921 
1 0.771792 -1.313240 3.556221 
1 0.115291 -2.093131 2.085275 
1 1.687903 -1.255468 2.025021 
1 -1.230638 0.097626 3.797818 
1 -1.926670 0.839929 2.326744 
1 -1.837890 -0.925442 2.479097 
6 0.476731 3.106797 1.009216 
6 -0.623518 3.138230 3.141008 
1 -4.197153 -1.092529 -0.967622 
1 -4.035828 -2.702596 -0.196318 
1 -4.334415 -1.253443 0.777788 
6 -1.208301 4.356443 2.826406 
6 -0.106088 4.325171 0.691987 
1 -0.832354 2.674751 4.098312 
1 1.138179 2.615377 0.303410 
6 -0.953716 4.948912 1.597516 
1 -1.872560 4.833527 3.534705 
1 0.089314 4.781288 -0.270296 
1 -1.424841 5.889834 1.344624 
****************
 
exPDx_0_M062X_results_noField_int_zmat_sp.xyz
38
 
46 0.000000 0.000000 0.000000 
7 0.000000 0.000000 2.089201 
6 1.834871 0.000000 -1.616239 
8 2.057591 0.057392 -0.361034 
8 0.643399 -0.024623 -2.017980 
8 -1.992145 -0.012764 -0.144626 
6 0.976120 1.029907 2.548549 
6 2.979350 -0.060448 -2.576232 
6 -2.565872 -1.150563 0.088930 
6 -1.319156 0.212211 2.710366 
6 0.510262 -1.333142 2.476249 
6 0.568821 2.446225 2.243278 
6 -4.036493 -1.167839 -0.264122 
8 -2.004685 -2.125299 0.569762 
1 3.345361 -1.087788 -2.605417 
1 2.650634 0.227613 -3.570867 
1 3.789228 0.577350 -2.228717 
1 1.099543 0.902631 3.630349 
1 1.925679 0.798209 2.064762 
1 0.589510 -1.394000 3.566897 
1 -0.178805 -2.087652 2.103229 
1 1.495543 -1.478684 2.034727 
1 -1.196747 0.290606 3.796263 
1 -1.771063 1.120502 2.322120 
1 -1.949856 -0.640566 2.477278 
6 0.900442 3.028060 1.022443 
6 -0.130482 3.200149 3.181241 
1 -4.157455 -0.927613 -1.319773 
1 -4.459735 -2.144362 -0.048142 
1 -4.554697 -0.397139 0.306838 
6 -0.513573 4.503093 2.899263 
6 0.517214 4.330489 0.736791 
1 -0.375575 2.762775 4.142569 
1 1.474088 2.457689 0.300754 
6 -0.193996 5.068419 1.672676 
1 -1.057826 5.077503 3.637435 
1 0.778708 4.770813 -0.216402 
1 -0.491858 6.084628 1.449809 
****************
 
exPDx_0_M062X_results_noField_ts_zmat_sp.xyz
38
 
46 0.000000 0.000000 0.000000 
6 0.000000 0.000000 2.201887 
7 2.079051 0.000000 0.233677 
8 -2.029474 0.200252 -0.210560 
8 0.190612 -0.306527 -2.001943 
1 -0.740660 0.954127 1.637828 
6 1.359029 0.033484 2.554839 
6 -0.881992 -0.684052 3.036755 
6 2.307898 0.632541 1.558723 
6 -2.481809 1.160186 0.475169 
6 0.073263 0.792219 -2.680882 
6 2.577584 -1.384981 0.213786 
6 2.748267 0.783792 -0.819557 
6 1.802127 -0.572403 3.719787 
6 -0.442548 -1.286215 4.209171 
6 -3.864115 1.651840 0.150804 
8 -1.833129 1.728773 1.390803 
6 -0.003292 0.578790 -4.178010 
8 0.032793 1.909421 -2.187218 
1 -1.933729 -0.717124 2.776552 
1 3.356011 0.504132 1.850675 
1 2.110126 1.699712 1.438107 
1 3.814562 0.874599 -0.586467 
1 2.621495 0.272614 -1.770311 
1 2.286276 1.766168 -0.889593 
1 3.667493 -1.391134 0.326654 
1 2.125994 -1.951312 1.025956 
1 2.305144 -1.837016 -0.738247 
6 0.898044 -1.219210 4.555778 
1 -3.761339 2.417130 -0.620328 
1 -4.470011 0.842556 -0.247355 
1 -4.322726 2.099866 1.027806 
1 -0.928147 0.050616 -4.410437 
1 0.016478 1.534682 -4.693370 
1 0.822718 -0.050567 -4.508074 
1 2.855965 -0.554358 3.972160 
1 -1.144582 -1.802021 4.851205 
1 1.246761 -1.683800 5.469101 
****************
 
exPDx_0_M062X_results_ts_zmat_field_N100.xyz
38
 
46 0.000000 0.000000 0.000000 
6 0.000000 0.000000 2.167447 
7 2.058327 0.000000 0.179126 
8 -2.081174 0.201176 -0.113550 
8 0.119599 -0.013437 -2.032845 
1 -0.766482 1.034230 1.643507 
6 1.365065 -0.006631 2.514637 
6 -0.886611 -0.693240 2.992722 
6 2.328710 0.580424 1.520904 
6 -2.414001 1.267718 0.441043 
6 -0.378932 1.025167 -2.611925 
6 2.546494 -1.397876 0.103336 
6 2.719895 0.801717 -0.867841 
6 1.805287 -0.653253 3.659415 
6 -0.452256 -1.331178 4.147582 
6 -3.659414 1.949996 -0.055364 
8 -1.752310 1.831036 1.367010 
6 -0.343029 0.941007 -4.123560 
8 -0.835413 2.012020 -2.035169 
1 -1.936203 -0.730412 2.719533 
1 3.372592 0.396056 1.792720 
1 2.177821 1.659064 1.436910 
1 3.792823 0.856305 -0.662518 
1 2.554862 0.327818 -1.831130 
1 2.287782 1.801163 -0.882810 
1 3.636717 -1.413827 0.188335 
1 2.110024 -1.985861 0.907812 
1 2.253397 -1.820239 -0.855603 
6 0.893474 -1.304083 4.483679 
1 -3.349635 2.487989 -0.954423 
1 -4.402629 1.207803 -0.337936 
1 -4.047440 2.647844 0.683251 
1 -0.844602 0.031276 -4.450987 
1 -0.812915 1.817028 -4.562676 
1 0.692203 0.869111 -4.457496 
1 2.863006 -0.690412 3.891515 
1 -1.152494 -1.876409 4.767566 
1 1.245865 -1.826430 5.363762 
****************
 
exPDx_0_M062X_results_ts_zmat_field_N25.xyz
38
 
46 0.000000 0.000000 0.000000 
6 0.000000 0.000000 2.193253 
7 2.072843 0.000000 0.221536 
8 -2.041642 0.209847 -0.197334 
8 0.183413 -0.249825 -2.009018 
1 -0.751834 0.971644 1.638562 
6 1.360115 0.028427 2.545925 
6 -0.881146 -0.687093 3.027119 
6 2.311076 0.624269 1.549097 
6 -2.474344 1.181400 0.475580 
6 0.002241 0.855135 -2.660775 
6 2.574827 -1.385863 0.190108 
6 2.734112 0.790641 -0.832662 
6 1.803744 -0.582609 3.708110 
6 -0.441836 -1.293912 4.197080 
6 -3.842263 1.705588 0.136645 
8 -1.821611 1.745924 1.394981 
6 -0.026755 0.676203 -4.163839 
8 -0.124297 1.955042 -2.139612 
1 -1.932274 -0.725198 2.763939 
1 3.358811 0.485419 1.836310 
1 2.122067 1.693732 1.434320 
1 3.799986 0.888373 -0.602775 
1 2.608998 0.280410 -1.783902 
1 2.265799 1.770908 -0.896832 
1 3.664985 -1.389598 0.293965 
1 2.130893 -1.957307 1.002774 
1 2.297084 -1.834157 -0.761946 
6 0.899464 -1.231176 4.542409 
1 -3.714421 2.436984 -0.663173 
1 -4.471955 0.900682 -0.233181 
1 -4.286833 2.197043 0.997627 
1 -0.855796 0.020814 -4.429767 
1 -0.136681 1.639306 -4.653814 
1 0.889943 0.187808 -4.494079 
1 2.858592 -0.573974 3.956284 
1 -1.142119 -1.817809 4.834594 
1 1.250126 -1.706346 5.449484 
****************
 
exPDx_0_M062X_results_ts_zmat_field_N50.xyz
38
 
46 0.000000 0.000000 0.000000 
6 0.000000 0.000000 2.184571 
7 2.067305 0.000000 0.208514 
8 -2.054123 0.217089 -0.179219 
8 0.170891 -0.181844 -2.016976 
1 -0.760038 0.991358 1.639891 
6 1.361507 0.020771 2.536290 
6 -0.881309 -0.689796 3.016701 
6 2.315359 0.613688 1.539371 
6 -2.460593 1.209548 0.470784 
6 -0.089588 0.922531 -2.638993 
6 2.570276 -1.387728 0.164113 
6 2.722887 0.796566 -0.845589 
6 1.805133 -0.598432 3.694333 
6 -0.442563 -1.304055 4.182922 
6 -3.803685 1.778309 0.101970 
8 -1.803698 1.769836 1.393842 
6 -0.080056 0.784947 -4.146550 
8 -0.310918 1.996009 -2.090508 
1 -1.931910 -0.730728 2.750543 
1 3.362389 0.462787 1.821781 
1 2.136364 1.685741 1.432085 
1 3.789002 0.896185 -0.619588 
1 2.595943 0.289995 -1.798288 
1 2.252489 1.776818 -0.901745 
1 3.660711 -1.390954 0.258680 
1 2.133335 -1.964458 0.976700 
1 2.286309 -1.830734 -0.788408 
6 0.899817 -1.248733 4.526111 
1 -3.636397 2.458116 -0.735388 
1 -4.466846 0.983769 -0.230762 
1 -4.229321 2.331669 0.934760 
1 -0.795081 0.019466 -4.445816 
1 -0.323210 1.735856 -4.611999 
1 0.904309 0.450791 -4.474951 
1 2.861024 -0.601676 3.937806 
1 -1.141709 -1.836018 4.815150 
1 1.252076 -1.737086 5.425515 
****************
 
exPDx_0_M062X_results_ts_zmat_field_N75.xyz
38
 
46 0.000000 0.000000 0.000000 
6 0.000000 0.000000 2.175581 
7 2.063093 0.000000 0.192251 
8 -2.066886 0.205159 -0.143270 
8 0.144235 -0.089544 -2.025921 
1 -0.759043 1.014005 1.639751 
6 1.363514 0.002823 2.524562 
6 -0.885756 -0.689959 3.003549 
6 2.323862 0.592633 1.530420 
6 -2.430729 1.244561 0.449597 
6 -0.289192 0.970985 -2.623878 
6 2.557810 -1.392964 0.127401 
6 2.720670 0.801493 -0.856802 
6 1.803962 -0.632830 3.675110 
6 -0.450658 -1.318588 4.163340 
6 -3.719716 1.880596 0.006447 
8 -1.769651 1.807606 1.372016 
6 -0.269462 0.858843 -4.133775 
8 -0.673490 1.991265 -2.059344 
1 -1.935882 -0.725942 2.733564 
1 3.368957 0.421623 1.807323 
1 2.161642 1.668825 1.438043 
1 3.791868 0.872495 -0.645949 
1 2.566334 0.317970 -1.817165 
1 2.275169 1.794735 -0.883337 
1 3.648172 -1.403660 0.216427 
1 2.121254 -1.977449 0.934508 
1 2.268243 -1.822609 -0.829445 
6 0.893667 -1.281670 4.502628 
1 -3.471196 2.471968 -0.877231 
1 -4.432742 1.113117 -0.285244 
1 -4.121916 2.528308 0.781358 
1 -0.843826 -0.013878 -4.442003 
1 -0.674199 1.761077 -4.583923 
1 0.754778 0.702375 -4.472636 
1 2.860864 -0.656495 3.912743 
1 -1.151615 -1.855960 4.789138 
1 1.244905 -1.789206 5.391763 
****************
 
 
 
exPDx_0_wB97XD_OptimizedGeometries:
exPDx_0_wB97XD_results_int_zmat_field_N100.xyz
38
 
46 0.000000 0.000000 0.000000 
7 0.000000 0.000000 2.077443 
6 1.823016 0.000000 -1.640192 
8 2.077161 0.235558 -0.421554 
8 0.638781 -0.100466 -2.034467 
8 -1.930147 -0.314489 -0.113758 
6 0.649637 1.246754 2.572622 
6 2.956720 -0.192209 -2.612538 
6 -2.227098 -1.587290 -0.035110 
6 -1.330534 -0.176410 2.703436 
6 0.843109 -1.157073 2.444243 
6 -0.149492 2.498207 2.333034 
6 -3.697292 -1.875187 -0.163768 
8 -1.391421 -2.454587 0.169778 
1 3.211351 -1.253799 -2.630500 
1 2.644573 0.104784 -3.612580 
1 3.830896 0.372696 -2.289975 
1 0.822836 1.119029 3.647073 
1 1.620685 1.310334 2.078441 
1 0.913631 -1.233904 3.533961 
1 0.388792 -2.060489 2.042023 
1 1.839578 -1.027189 2.022619 
1 -1.232987 -0.097703 3.789804 
1 -2.022355 0.574578 2.337198 
1 -1.705972 -1.164172 2.454200 
6 -0.075762 3.163210 1.113464 
6 -0.995593 2.994444 3.318857 
1 -4.177600 -1.192497 -0.861492 
1 -3.848113 -2.908946 -0.463670 
1 -4.165955 -1.732444 0.812537 
6 -1.776569 4.115346 3.084812 
6 -0.855211 4.283675 0.875598 
1 -1.065412 2.487977 4.274400 
1 0.580622 2.782584 0.338125 
6 -1.711412 4.758329 1.858465 
1 -2.449317 4.473151 3.853123 
1 -0.811380 4.776647 -0.087922 
1 -2.339709 5.618764 1.667607 
****************
 
exPDx_0_wB97XD_results_int_zmat_field_N25.xyz
38
 
46 0.000000 0.000000 0.000000 
7 0.000000 0.000000 2.079792 
6 1.793027 0.000000 -1.635530 
8 2.043070 0.088822 -0.391444 
8 0.591706 -0.042458 -2.005658 
8 -1.971683 -0.055594 -0.151482 
6 0.952129 1.040844 2.564541 
6 2.909097 -0.078902 -2.627265 
6 -2.526956 -1.215073 0.039978 
6 -1.326253 0.179431 2.700065 
6 0.526287 -1.328760 2.462228 
6 0.526099 2.458329 2.294485 
6 -4.004938 -1.225062 -0.271449 
8 -1.942572 -2.201835 0.460809 
1 3.190510 -1.127174 -2.744333 
1 2.580594 0.300952 -3.592301 
1 3.774992 0.471869 -2.264610 
1 1.075255 0.891659 3.643248 
1 1.909707 0.837458 2.085387 
1 0.583647 -1.404901 3.553376 
1 -0.140954 -2.092169 2.067558 
1 1.522274 -1.457250 2.040499 
1 -1.212529 0.248935 3.786734 
1 -1.799453 1.079562 2.320165 
1 -1.941279 -0.682253 2.460575 
6 0.840185 3.073527 1.087001 
6 -0.180767 3.179515 3.250351 
1 -4.187817 -0.789566 -1.253124 
1 -4.386976 -2.241620 -0.229245 
1 -4.530021 -0.610333 0.461884 
6 -0.590114 4.479305 2.998720 
6 0.431233 4.372175 0.831134 
1 -0.419928 2.717536 4.201225 
1 1.409483 2.527120 0.344708 
6 -0.288976 5.076092 1.784341 
1 -1.147014 5.023999 3.750161 
1 0.673343 4.834867 -0.117250 
1 -0.614302 6.088758 1.582698 
****************
 
exPDx_0_wB97XD_results_int_zmat_field_N50.xyz
38
 
46 0.000000 0.000000 0.000000 
7 0.000000 0.000000 2.078809 
6 1.801361 0.000000 -1.636139 
8 2.053963 0.132194 -0.398212 
8 0.604907 -0.058340 -2.013764 
8 -1.962311 -0.129993 -0.140637 
6 0.884055 1.097335 2.565466 
6 2.921282 -0.114174 -2.625026 
6 -2.438707 -1.331819 0.022916 
6 -1.335958 0.093509 2.701359 
6 0.606732 -1.295009 2.457765 
6 0.367292 2.484301 2.296013 
6 -3.925392 -1.425525 -0.211881 
8 -1.768281 -2.290464 0.373963 
1 3.191320 -1.168093 -2.715268 
1 2.597160 0.244312 -3.599974 
1 3.791562 0.438020 -2.274355 
1 1.016013 0.955070 3.643979 
1 1.852646 0.955140 2.085608 
1 0.665718 -1.371770 3.548515 
1 -0.011378 -2.097291 2.060137 
1 1.609286 -1.360733 2.036733 
1 -1.225931 0.166087 3.787766 
1 -1.866870 0.961686 2.324010 
1 -1.895883 -0.804934 2.461680 
6 0.635252 3.116149 1.085974 
6 -0.387235 3.156615 3.251070 
1 -4.223289 -0.826742 -1.070756 
1 -4.214556 -2.464542 -0.346350 
1 -4.444175 -1.028555 0.663199 
6 -0.889031 4.422978 2.995994 
6 0.134269 4.381528 0.826873 
1 -0.595968 2.680892 4.202197 
1 1.235424 2.606264 0.341488 
6 -0.633267 5.035387 1.779031 
1 -1.486941 4.926236 3.744632 
1 0.335978 4.855161 -0.125813 
1 -1.036071 6.018931 1.573313 
****************
 
exPDx_0_wB97XD_results_int_zmat_field_N75.xyz
38
 
46 0.000000 0.000000 0.000000 
7 0.000000 0.000000 2.078169 
6 1.808876 0.000000 -1.640032 
8 2.064861 0.175650 -0.409853 
8 0.617493 -0.075944 -2.024056 
8 -1.949971 -0.206800 -0.128785 
6 0.800313 1.157644 2.568319 
6 2.933947 -0.146378 -2.624238 
6 -2.348000 -1.444499 -0.000781 
6 -1.340837 -0.006636 2.701749 
6 0.696709 -1.249500 2.453643 
6 0.184672 2.502575 2.294200 
6 -3.832118 -1.623356 -0.181550 
8 -1.600046 -2.367275 0.283279 
1 3.196597 -1.204259 -2.686252 
1 2.614259 0.188533 -3.609364 
1 3.806364 0.410253 -2.284833 
1 0.936945 1.025720 3.647536 
1 1.779060 1.084944 2.092571 
1 0.759344 -1.325921 3.544013 
1 0.136850 -2.092894 2.054740 
1 1.701451 -1.243421 2.032257 
1 -1.235885 0.068725 3.788077 
1 -1.934759 0.820860 2.327696 
1 -1.834280 -0.942694 2.459803 
6 0.414009 3.151009 1.085045 
6 -0.631223 3.114318 3.239597 
1 -4.218466 -0.963646 -0.955903 
1 -4.054892 -2.662395 -0.409788 
1 -4.330990 -1.362550 0.754366 
6 -1.231245 4.335268 2.974945 
6 -0.184170 4.371552 0.816854 
1 -0.815113 2.624807 4.188762 
1 1.055895 2.685544 0.345663 
6 -1.012656 4.963304 1.758719 
1 -1.879929 4.787540 3.713636 
1 -0.015670 4.855746 -0.137245 
1 -1.496151 5.907887 1.544598 
****************
 
exPDx_0_wB97XD_results_noField_int_zmat_sp.xyz
38
 
46 0.000000 0.000000 0.000000 
7 0.000000 0.000000 2.081255 
6 1.788658 0.000000 -1.632103 
8 2.032827 0.057614 -0.383134 
8 0.583715 -0.031921 -1.997322 
8 -1.978371 -0.002747 -0.164904 
6 1.000524 0.996947 2.563943 
6 2.904080 -0.052920 -2.621691 
6 -2.602130 -1.118187 0.051254 
6 -1.314907 0.243069 2.700170 
6 0.466000 -1.349842 2.466405 
6 0.644407 2.433135 2.291002 
6 -4.054892 -1.073473 -0.368447 
8 -2.103990 -2.116935 0.549612 
1 3.230761 -1.090151 -2.717405 
1 2.562473 0.296179 -3.593374 
1 3.747404 0.538203 -2.269529 
1 1.115847 0.844293 3.643161 
1 1.947757 0.747680 2.086522 
1 0.524993 -1.424472 3.557903 
1 -0.237251 -2.082906 2.076959 
1 1.453639 -1.525269 2.042310 
1 -1.197956 0.307934 3.787313 
1 -1.741577 1.166749 2.321143 
1 -1.970580 -0.587409 2.458257 
6 1.004842 3.035228 1.089928 
6 -0.033864 3.188008 3.241767 
1 -4.109022 -1.001493 -1.455648 
1 -4.567349 -1.973141 -0.037090 
1 -4.538941 -0.186886 0.041342 
6 -0.369356 4.508868 2.990993 
6 0.669845 4.355117 0.834938 
1 -0.303712 2.736989 4.189868 
1 1.557757 2.464067 0.354386 
6 -0.022010 5.093394 1.782864 
1 -0.899662 5.082421 3.740435 
1 0.953267 4.808982 -0.106004 
1 -0.283697 6.124769 1.583550 
****************
 
exPDx_0_wB97XD_results_noField_ts_zmat_sp.xyz
38
 
46 0.000000 0.000000 0.000000 
6 0.000000 0.000000 2.142071 
7 2.069012 0.000000 0.237686 
8 -2.007487 0.210487 -0.224703 
8 0.172051 -0.348716 -1.982971 
1 -0.712250 0.975016 1.554199 
6 1.339741 0.091232 2.547832 
6 -0.899197 -0.661393 2.975564 
6 2.297322 0.660927 1.548966 
6 -2.455747 1.194431 0.433526 
6 0.046918 0.704557 -2.729884 
6 2.569269 -1.385044 0.252577 
6 2.750444 0.758377 -0.825701 
6 1.750017 -0.439542 3.757925 
6 -0.492231 -1.188008 4.192272 
6 -3.834167 1.677638 0.090584 
8 -1.804491 1.782729 1.331261 
6 -0.056562 0.385171 -4.206482 
8 0.009990 1.853171 -2.317123 
1 -1.936933 -0.739880 2.675263 
1 3.342850 0.533289 1.849818 
1 2.110630 1.726903 1.405378 
1 3.814576 0.855640 -0.584804 
1 2.636430 0.227589 -1.766615 
1 2.292116 1.739446 -0.926554 
1 3.658965 -1.389355 0.369281 
1 2.116402 -1.933766 1.075547 
1 2.301734 -1.863406 -0.687431 
6 0.829449 -1.065671 4.588581 
1 -3.732005 2.420394 -0.703026 
1 -4.443956 0.859277 -0.284861 
1 -4.298318 2.151862 0.951900 
1 -1.047250 -0.027821 -4.404407 
1 0.079207 1.288470 -4.796422 
1 0.675145 -0.370912 -4.490587 
1 2.791894 -0.381412 4.050930 
1 -1.206749 -1.690270 4.831795 
1 1.151202 -1.472642 5.538883 
****************
 
exPDx_0_wB97XD_results_ts_zmat_field_N100.xyz
38
 
46 0.000000 0.000000 0.000000 
6 0.000000 0.000000 2.119538 
7 2.051948 0.000000 0.196872 
8 -2.050465 0.189253 -0.150334 
8 0.136847 -0.106451 -2.015631 
1 -0.765201 1.043712 1.566041 
6 1.346423 0.066647 2.520925 
6 -0.896695 -0.667634 2.953777 
6 2.316927 0.619834 1.521369 
6 -2.432120 1.227827 0.427410 
6 -0.316529 0.895865 -2.690174 
6 2.541432 -1.399394 0.166913 
6 2.728846 0.768796 -0.864362 
6 1.760155 -0.486605 3.720624 
6 -0.488406 -1.213002 4.161544 
6 -3.742499 1.819420 -0.011498 
8 -1.774637 1.824854 1.331390 
6 -0.213854 0.691040 -4.187389 
8 -0.774323 1.932224 -2.214255 
1 -1.931982 -0.761804 2.645135 
1 3.358092 0.442505 1.806596 
1 2.173345 1.696300 1.405556 
1 3.801611 0.816115 -0.656774 
1 2.565039 0.275891 -1.817933 
1 2.311179 1.773134 -0.907798 
1 3.630665 -1.414434 0.262984 
1 2.098758 -1.966084 0.982627 
1 2.259175 -1.852678 -0.780662 
6 0.838832 -1.115032 4.548272 
1 -3.528628 2.380980 -0.923670 
1 -4.446129 1.026173 -0.257774 
1 -4.147983 2.487138 0.746996 
1 -0.661017 -0.262416 -4.467445 
1 -0.697740 1.509061 -4.716946 
1 0.837265 0.644069 -4.476215 
1 2.808079 -0.471906 3.995478 
1 -1.195373 -1.743961 4.786928 
1 1.171698 -1.566925 5.474018 
****************
 
exPDx_0_wB97XD_results_ts_zmat_field_N25.xyz
38
 
46 0.000000 0.000000 0.000000 
6 0.000000 0.000000 2.136419 
7 2.063361 0.000000 0.228643 
8 -2.018029 0.210028 -0.214171 
8 0.172206 -0.299781 -1.990206 
1 -0.730516 0.989805 1.556768 
6 1.340925 0.090055 2.541585 
6 -0.896177 -0.665105 2.970895 
6 2.300199 0.655553 1.541120 
6 -2.455734 1.197293 0.436464 
6 -0.012889 0.757449 -2.716658 
6 2.564655 -1.387087 0.235745 
6 2.738984 0.760551 -0.837732 
6 1.753452 -0.442519 3.750271 
6 -0.487469 -1.193356 4.186254 
6 -3.826884 1.698455 0.085937 
8 -1.803583 1.784989 1.338185 
6 -0.053828 0.462234 -4.201266 
8 -0.140615 1.892723 -2.281531 
1 -1.933030 -0.751566 2.668736 
1 3.345249 0.518875 1.838186 
1 2.121442 1.723427 1.401071 
1 3.804938 0.853348 -0.605752 
1 2.615052 0.233321 -1.779258 
1 2.283780 1.744402 -0.928541 
1 3.654275 -1.390820 0.346009 
1 2.116656 -1.938953 1.059085 
1 2.293426 -1.862729 -0.704383 
6 0.834785 -1.071229 4.580922 
1 -3.711876 2.410966 -0.733250 
1 -4.452799 0.879462 -0.261246 
1 -4.278775 2.207488 0.934040 
1 -0.942411 -0.130991 -4.422329 
1 -0.081625 1.389258 -4.768776 
1 0.811963 -0.132309 -4.493628 
1 2.796714 -0.391097 4.039041 
1 -1.198472 -1.704697 4.822678 
1 1.160602 -1.486643 5.526122 
****************
 
exPDx_0_wB97XD_results_ts_zmat_field_N50.xyz
38
 
46 0.000000 0.000000 0.000000 
6 0.000000 0.000000 2.130691 
7 2.059068 0.000000 0.218716 
8 -2.028931 0.207020 -0.197392 
8 0.166581 -0.246746 -1.997816 
1 -0.744227 1.007268 1.559172 
6 1.342433 0.083844 2.535192 
6 -0.895632 -0.666699 2.965187 
6 2.305084 0.645135 1.534754 
6 -2.451535 1.204811 0.437966 
6 -0.095432 0.804297 -2.706739 
6 2.559111 -1.390101 0.213591 
6 2.732476 0.765170 -0.846445 
6 1.755559 -0.454110 3.741518 
6 -0.486885 -1.199730 4.178403 
6 -3.810911 1.729348 0.072269 
8 -1.796670 1.794374 1.340670 
6 -0.071498 0.536550 -4.196959 
8 -0.328854 1.917872 -2.255092 
1 -1.931816 -0.757297 2.660832 
1 3.349104 0.495903 1.828006 
1 2.137163 1.715777 1.401718 
1 3.799782 0.850949 -0.620091 
1 2.601662 0.245669 -1.791102 
1 2.283004 1.753065 -0.924846 
1 3.648718 -1.395474 0.317395 
1 2.115185 -1.947039 1.035576 
1 2.283308 -1.859465 -0.728203 
6 0.836588 -1.083432 4.571222 
1 -3.676542 2.399730 -0.778974 
1 -4.458558 0.912231 -0.238473 
1 -4.246975 2.285283 0.899336 
1 -0.789993 -0.246372 -4.441190 
1 -0.304593 1.444932 -4.747344 
1 0.913029 0.170462 -4.491099 
1 2.800352 -0.413424 4.026039 
1 -1.196113 -1.718450 4.811022 
1 1.165014 -1.510078 5.510455 
****************
 
exPDx_0_wB97XD_results_ts_zmat_field_N75.xyz
38
 
46 0.000000 0.000000 0.000000 
6 0.000000 0.000000 2.125267 
7 2.055416 0.000000 0.208157 
8 -2.039499 0.198818 -0.175915 
8 0.156194 -0.179023 -2.006609 
1 -0.755351 1.024945 1.562136 
6 1.344354 0.075387 2.528405 
6 -0.896056 -0.667183 2.959697 
6 2.311086 0.632471 1.528486 
6 -2.443088 1.215064 0.433805 
6 -0.208985 0.850805 -2.697620 
6 2.550855 -1.394468 0.190040 
6 2.729522 0.767729 -0.855159 
6 1.757693 -0.469802 3.731656 
6 -0.487636 -1.206213 4.170320 
6 -3.781761 1.770896 0.036849 
8 -1.786547 1.808086 1.337059 
6 -0.138464 0.614398 -4.191807 
8 -0.565446 1.927733 -2.232163 
1 -1.931771 -0.759795 2.653201 
1 3.353714 0.469058 1.817834 
1 2.155422 1.706137 1.404090 
1 3.799969 0.834243 -0.639226 
1 2.580756 0.262265 -1.804663 
1 2.296038 1.764344 -0.914362 
1 3.640283 -1.404226 0.289620 
1 2.108060 -1.956667 1.008910 
1 2.271619 -1.855663 -0.754670 
6 0.837594 -1.098654 4.560380 
1 -3.613381 2.386762 -0.849035 
1 -4.456867 0.962067 -0.235892 
1 -4.201478 2.384527 0.831514 
1 -0.716542 -0.271132 -4.455983 
1 -0.509419 1.483397 -4.730533 
1 0.894431 0.418389 -4.483139 
1 2.804086 -0.441884 4.011489 
1 -1.195718 -1.731159 4.799285 
1 1.168262 -1.537698 5.493069 
****************
 
 
 
